# Supplementary material for: Functional bias in molecular evolution rate of Arabidopsis thaliana
Source: BMC Evol Biol. 2010 May 1;10:125. doi: 10.1186/1471-2148-10-125 (PMC2876160; doi:10.1186/1471-2148-10-125)
Supplement: Additional file 1 — Supplement 1. This spreadsheet provides the top 3 enriched terms for all groups and their Bonferroni corrected p-values from each clustering. It also provides information on the group members of each cluster, cluster size, and group height in the hierarchical clustering tree. [file 1471-2148-10-125-S1.ODS]

## Sheet: BP_enrichment
GO cat.	group	id1	p-value1	name1	id2	p-value2	name2	id3	p-value3	name3
bp	1	GO:0006412	2.37E-098	translation	GO:0009059	1.91E-034	macromolecule biosynthetic process	GO:0019538	7.31E-034	protein metabolic process
bp	2	GO:0006139	2.08E-018	nucleobase, nucleoside, nucleotide and nucleic acid metabolic process	GO:0006807	5.22E-017	nitrogen compound metabolic process	GO:0006396	1.27E-014	RNA processing
bp	3	GO:0034962	3.51E-064	cellular biopolymer catabolic process	GO:0044265	7.88E-057	cellular macromolecule catabolic process	GO:0044257	3.29E-052	cellular protein catabolic process
bp	4	GO:0044248	7.67E-033	cellular catabolic process	GO:0009056	9.12E-022	catabolic process	GO:0006091	4.69E-015	generation of precursor metabolites and energy
bp	5	GO:0043285	1.08E-092	biopolymer catabolic process	GO:0009057	3.77E-087	macromolecule catabolic process	GO:0009056	1.64E-085	catabolic process
bp	6	GO:0006457	2.50E-064	protein folding	GO:0019538	3.92E-018	protein metabolic process	GO:0008152	4.22E-017	metabolic process
bp	7	GO:0044255	3.03E-052	cellular lipid metabolic process	GO:0006629	5.27E-046	lipid metabolic process	GO:0008610	2.32E-016	lipid biosynthetic process
bp	8	GO:0034641	5.65E-044	cellular nitrogen compound metabolic process	GO:0006519	7.76E-044	cellular amino acid and derivative metabolic process	GO:0044271	1.10E-038	nitrogen compound biosynthetic process
bp	9	GO:0005975	3.63E-058	carbohydrate metabolic process	GO:0008152	1.31E-019	metabolic process	GO:0006766	0	vitamin metabolic process
bp	10	GO:0016051	1.11E-054	carbohydrate biosynthetic process	GO:0005975	8.99E-040	carbohydrate metabolic process	GO:0034637	7.90E-022	cellular carbohydrate biosynthetic process
bp	11	GO:0009987	6.30E-010	cellular process	GO:0022610	1.75E-008	biological adhesion	GO:0007155	5.66E-007	cell adhesion
bp	12	GO:0015979	3.84E-021	photosynthesis	GO:0008152	1.51E-014	metabolic process	GO:0009987	3.09E-009	cellular process
bp	13	GO:0008152	1.53E-045	metabolic process	GO:0006629	0	lipid metabolic process	GO:0044255	0	cellular lipid metabolic process
bp	14	GO:0051234	3.15E-129	establishment of localization	GO:0051179	3.50E-127	localization	GO:0055085	9.19E-027	transmembrane transport
bp	15	GO:0006869	6.64E-046	lipid transport	GO:0051234	5.41E-036	establishment of localization	GO:0051179	1.83E-035	localization
bp	16	GO:0051234	5.96E-042	establishment of localization	GO:0051179	2.50E-041	localization	GO:0006811	3.51E-027	ion transport
bp	17	GO:0051234	1.56E-037	establishment of localization	GO:0051179	5.67E-037	localization	GO:0006811	5.24E-024	ion transport
bp	18	GO:0051641	6.03E-038	cellular localization	GO:0051234	2.79E-026	establishment of localization	GO:0051179	9.65E-026	localization
bp	19	GO:0032501	1.98E-038	multicellular organismal process	GO:0032502	2.83E-037	developmental process	GO:0031323	1.79E-013	regulation of cellular metabolic process
bp	20	GO:0016043	3.82E-041	cellular component organization	GO:0006996	9.37E-038	organelle organization	GO:0009987	1.72E-010	cellular process
bp	21	GO:0050896	5.49E-034	response to stimulus	GO:0009719	1.89E-025	response to endogenous stimulus	GO:0009733	3.75E-021	response to auxin stimulus
bp	22	GO:0050896	2.74E-030	response to stimulus	GO:0006979	4.07E-010	response to oxidative stress	GO:0042221	2.66E-005	response to chemical stimulus
bp	23	GO:0050896	1.30E-032	response to stimulus	GO:0009628	1.26E-018	response to abiotic stimulus	GO:0009414	0.65	response to water deprivation
bp	24	GO:0002376	6.58E-036	immune system process	GO:0016265	2.37E-021	death	GO:0006955	1.08E-019	immune response
bp	25	GO:0032502	1.01E-035	developmental process	GO:0032501	4.00E-033	multicellular organismal process	GO:0050896	1.17E-030	response to stimulus
bp	26	GO:0050789	2.62E-030	regulation of biological process	GO:0050896	3.07E-030	response to stimulus	GO:0065007	4.74E-028	biological regulation
bp	27	GO:0050896	3.30E-036	response to stimulus	GO:0006950	5.29E-008	response to stress	GO:0051704	2.11E-007	multi-organism process
bp	28	GO:0050896	1.12E-026	response to stimulus	GO:0008152	2.67E-011	metabolic process	GO:0009987	4.83E-008	cellular process
bp	29	GO:0006793	5.33E-197	phosphorus metabolic process	GO:0043412	1.43E-144	biopolymer modification	GO:0019538	2.02E-101	protein metabolic process
bp	30	GO:0006470	0.03	protein amino acid dephosphorylation	GO:0019538	0.05	protein metabolic process	GO:0006793	0.05	phosphorus metabolic process
bp	31	GO:0006793	9.88E-021	phosphorus metabolic process	GO:0019538	9.40E-015	protein metabolic process	GO:0008152	6.39E-014	metabolic process
bp	32	GO:0009100	8.76E-023	glycoprotein metabolic process	GO:0009101	3.04E-022	glycoprotein biosynthetic process	GO:0006486	6.67E-020	protein amino acid glycosylation
bp	33	GO:0032502	2.21E-055	developmental process	GO:0032501	4.37E-050	multicellular organismal process	GO:0065007	7.15E-037	biological regulation
bp	34	GO:0040007	1.58E-046	growth	GO:0016049	6.77E-039	cell growth	GO:0016043	2.10E-027	cellular component organization
bp	35	GO:0007154	4.06E-035	cell communication	GO:0050789	1.34E-028	regulation of biological process	GO:0006793	5.22E-027	phosphorus metabolic process
bp	36	GO:0022613	1.08E-061	ribonucleoprotein complex biogenesis	GO:0044085	1.19E-051	cellular component biogenesis	GO:0006412	4.98E-034	translation
bp	37	GO:0050789	2.08E-142	regulation of biological process	GO:0065007	7.40E-132	biological regulation	GO:0032774	1.44E-128	RNA biosynthetic process
bp	38	GO:0050789	3.14E-143	regulation of biological process	GO:0065007	1.29E-132	biological regulation	GO:0019222	6.53E-123	regulation of metabolic process
bp	39	GO:0007154	5.53E-042	cell communication	GO:0050789	5.13E-034	regulation of biological process	GO:0065007	1.72E-031	biological regulation
bp	40	GO:0065007	3.39E-025	biological regulation	GO:0007049	3.71E-025	cell cycle	GO:0051726	3.14E-022	regulation of cell cycle

## Sheet: BP_groups
Pair ID	Group	Count	G_Height	Gene1	Gene2	CopyNum	DNDS
A02N004	1	49	1.22E-010	AT1G04480	AT2G33370	2	0
A02N163	1	49	1.22E-010	AT1G08360	AT2G27530	2	0.03
A03N023	1	49	1.22E-010	AT1G09590	AT1G57660	4	0.01
A03N026	1	49	1.22E-010	AT1G09690	AT1G57860	4	0.01
A03N027	1	49	1.22E-010	AT1G09690	AT1G57660	4	0.01
A05N183	1	49	1.22E-010	AT1G18540	AT1G74060	3	0.06
A05N184	1	49	1.22E-010	AT1G18540	AT1G74050	3	0.06
A05N402	1	49	1.22E-010	AT1G23290	AT1G70600	2	0.03
A07N017	1	49	1.22E-010	AT1G33120	AT4G10450	3	0.05
A07N018	1	49	1.22E-010	AT1G33140	AT4G10450	3	0.06
A07N037	1	49	1.22E-010	AT1G34030	AT4G09800	2	0.01
A08N048	1	49	1.22E-010	AT1G49400	AT3G18880	2	0.09
A10N095	1	49	1.22E-010	AT2G18020	AT4G36130	2	0.05
A10N163	1	49	1.22E-010	AT2G19720	AT4G29430	2	0.09
A10N165	1	49	1.22E-010	AT2G19750	AT4G29390	2	0.02
A10N234	1	49	1.22E-010	AT2G21580	AT4G39200	2	0.03
A11N009	1	49	1.22E-010	AT2G36160	AT3G52580	2	0.04
A11N050	1	49	1.22E-010	AT2G37600	AT3G53740	2	0.09
A11N175	1	49	1.22E-010	AT2G41840	AT3G57490	2	0.09
A11N211	1	49	1.22E-010	AT2G42650	AT3G58660	2	0.16
A11N216	1	49	1.22E-010	AT2G42740	AT3G58700	2	0.01
A11N373	1	49	1.22E-010	AT2G47610	AT3G62870	2	0.01
A12N009	1	49	1.22E-010	AT3G01170	AT5G15260	2	0.22
A12N041	1	49	1.22E-010	AT3G02080	AT5G15520	2	0.04
A12N067	1	49	1.22E-010	AT3G02560	AT5G16130	2	0.08
A12N143	1	49	1.22E-010	AT3G04230	AT5G18380	2	0.07
A12N186	1	49	1.22E-010	AT3G05560	AT5G27770	2	0.04
A12N188	1	49	1.22E-010	AT3G05590	AT5G27850	2	0.03
A13N016	1	49	1.22E-010	AT3G07110	AT5G48760	2	0.1
A14N041	1	49	1.22E-010	AT3G09630	AT5G02870	2	0.05
A14N043	1	49	1.22E-010	AT3G09680	AT5G02960	2	0.02
A14N086	1	49	1.22E-010	AT3G10610	AT5G04800	2	0.04
A15N008	1	49	1.22E-010	AT3G16780	AT4G16030	2	0.19
A15N035	1	49	1.22E-010	AT3G22230	AT4G15000	2	0.01
A15N069	1	49	1.22E-010	AT3G23390	AT4G14320	2	0
A15N098	1	49	1.22E-010	AT3G24830	AT4G13170	2	0.07
A16N050	1	49	1.22E-010	AT3G28500	AT5G40040	2	0.09
A18N039	1	49	1.22E-010	AT3G46040	AT5G59850	2	0.01
A19N017	1	49	1.22E-010	AT3G49910	AT5G67510	2	0.04
A21N070	1	49	1.22E-010	AT4G18730	AT5G45775	2	0
A22N053	1	49	1.22E-010	AT4G25740	AT5G52650	2	0.07
A22N065	1	49	1.22E-010	AT4G25890	AT5G57290	2	0.17
A23N033	1	49	1.22E-010	AT5G09770	AT5G64650	2	0.04
A26N002	1	49	1.22E-010	AT5G07090	AT5G58420	2	0.01
S01N029	1	49	1.22E-010	AT1G04270	AT5G43640	2	0.06
S03N020	1	49	1.22E-010	AT3G06320	AT5G18790	2	0
S04N007	1	49	1.22E-010	AT3G48930	AT5G23740	2	0.05
S06N001	1	49	1.22E-010	AT3G47370	AT5G62300	2	0.01
S07N002	1	49	1.22E-010	AT5G12110	AT5G19510	2	0.07
A02N160	2	27	0.4	AT1G08200	AT2G27860	2	0.04
A05N276	2	27	0.4	AT1G20580	AT1G76300	2	0.13
A05N309	2	27	0.4	AT1G21190	AT1G76860	2	0.12
A08N098	2	27	0.4	AT1G50840	AT3G20540	2	0.18
A08N241	2	27	0.4	AT1G55140	AT3G13740	2	0.15
A08N249	2	27	0.4	AT1G55310	AT3G13570	2	0.25
A10N124	2	27	0.4	AT2G18740	AT4G30330	2	0.01
A10N354	2	27	0.4	AT2G24590	AT4G31580	2	0.06
A10N395	2	27	0.4	AT2G25850	AT4G32850	2	0.26
A11N040	2	27	0.4	AT2G37340	AT3G53500	2	0.17
A11N163	2	27	0.4	AT2G41340	AT3G57080	2	0.18
A11N248	2	27	0.4	AT2G43810	AT3G59810	2	0.17
A11N375	2	27	0.4	AT2G47640	AT3G62840	2	0.01
A12N051	2	27	0.4	AT3G02320	AT5G15810	2	0.14
A14N015	2	27	0.4	AT3G09100	AT5G01290	2	0.16
A14N096	2	27	0.4	AT3G10820	AT5G05140	2	0.31
A15N052	2	27	0.4	AT3G22900	AT4G14660	2	0.14
A16N048	2	27	0.4	AT3G28140	AT5G40190	2	0.2
A18N025	2	27	0.4	AT3G45590	AT5G60230	2	0.18
A21N073	2	27	0.4	AT4G18820	AT5G45720	2	0.14
A21N091	2	27	0.4	AT4G19130	AT5G45400	2	0.16
A21N128	2	27	0.4	AT4G20440	AT5G44500	2	0.06
A22N041	2	27	0.4	AT4G25500	AT5G52040	2	0.14
A24N009	2	27	0.4	AT5G10800	AT5G25060	2	0.23
A24N026	2	27	0.4	AT5G11430	AT5G25520	2	0.38
A26N047	2	27	0.4	AT5G08020	AT5G61000	2	0.08
S04N005	2	27	0.4	AT3G48830	AT5G23690	2	0.27
A02N019	3	24	7.18E-011	AT1G04810	AT2G32730	2	0.08
A02N020	3	24	7.18E-011	AT1G04860	AT2G32780	2	0.24
A05N069	3	24	7.18E-011	AT1G16470	AT1G79210	2	0.02
A05N085	3	24	7.18E-011	AT1G16890	AT1G78870	2	0
A05N259	3	24	7.18E-011	AT1G20140	AT1G75950	2	0.13
A05N260	3	24	7.18E-011	AT1G20200	AT1G75990	2	0.03
A05N314	3	24	7.18E-011	AT1G21410	AT1G77000	2	0.12
A05N321	3	24	7.18E-011	AT1G21720	AT1G77440	2	0.03
A07N004	3	24	7.18E-011	AT1G32850	AT4G10590	3	0.16
A07N005	3	24	7.18E-011	AT1G32850	AT4G10570	3	0.19
A08N207	3	24	7.18E-011	AT1G53850	AT3G14290	2	0.01
A09N011	3	24	7.18E-011	AT1G63800	AT5G41340	2	0.04
A09N023	3	24	7.18E-011	AT1G64230	AT5G41700	2	0.03
A10N218	3	24	7.18E-011	AT2G21270	AT4G38930	2	0.09
A10N356	3	24	7.18E-011	AT2G24640	AT4G31670	2	0.26
A11N285	3	24	7.18E-011	AT2G44900	AT3G60350	2	0.14
A11N327	3	24	7.18E-011	AT2G45950	AT3G61415	2	0.3
A14N140	3	24	7.18E-011	AT3G11910	AT5G06600	2	0.05
A15N043	3	24	7.18E-011	AT3G22630	AT4G14800	2	0.06
A16N027	3	24	7.18E-011	AT3G27430	AT5G40580	2	0.03
A18N058	3	24	7.18E-011	AT3G46460	AT5G59300	2	0.02
A19N064	3	24	7.18E-011	AT3G51260	AT5G66140	2	0.03
A22N166	3	24	7.18E-011	AT4G27960	AT5G53300	2	0.02
S02N013	3	24	7.18E-011	AT1G13060	AT3G26340	2	0.07
A03N126	4	21	0.66	AT1G12240	AT1G62660	2	0.16
A05N053	4	21	0.66	AT1G16300	AT1G79530	2	0.14
A08N233	4	21	0.66	AT1G54210	AT3G13970	2	0.05
A08N239	4	21	0.66	AT1G55120	AT3G13784	3	0.21
A10N153	4	21	0.66	AT2G19570	AT4G29600	7	0.29
A10N154	4	21	0.66	AT2G19570	AT4G29610	7	0.45
A10N155	4	21	0.66	AT2G19570	AT4G29620	7	0.42
A10N156	4	21	0.66	AT2G19570	AT4G29630	7	0.33
A10N157	4	21	0.66	AT2G19570	AT4G29640	7	0.38
A11N011	4	21	0.66	AT2G36190	AT3G52600	2	0.15
A11N022	4	21	0.66	AT2G36580	AT3G52990	2	0.05
A11N218	4	21	0.66	AT2G42790	AT3G58740	3	0.21
A11N261	4	21	0.66	AT2G44140	AT3G59950	2	0.27
A11N269	4	21	0.66	AT2G44350	AT3G60100	2	0.13
A11N297	4	21	0.66	AT2G45170	AT3G60640	2	0.09
A16N021	4	21	0.66	AT3G27300	AT5G40760	2	0.09
A20N012	4	21	0.66	AT4G04620	AT4G21980	2	0.12
A22N079	4	21	0.66	AT4G26270	AT5G56630	2	0.07
A22N082	4	21	0.66	AT4G26390	AT5G56350	2	0.03
A23N002	4	21	0.66	AT5G08570	AT5G63680	2	0.06
S02N005	4	21	0.66	AT1G12900	AT3G26650	2	0.08
A01N038	5	55	1.01E-010	AT1G02300	AT4G01610	3	0.15
A01N039	5	55	1.01E-010	AT1G02305	AT4G01610	3	0.13
A02N027	5	55	1.01E-010	AT1G05140	AT2G32480	2	0.12
A02N099	5	55	1.01E-010	AT1G06870	AT2G30440	2	0.2
A02N136	5	55	1.01E-010	AT1G07510	AT2G29080	2	0.09
A03N079	5	55	1.01E-010	AT1G11080	AT1G61130	2	0.16
A03N106	5	55	1.01E-010	AT1G11910	AT1G62290	2	0.16
A05N267	5	55	1.01E-010	AT1G20380	AT1G76140	2	0.09
A05N428	5	55	1.01E-010	AT1G24140	AT1G70170	2	0.14
A06N003	5	55	1.01E-010	AT1G28110	AT2G33530	2	0.15
A06N017	5	55	1.01E-010	AT1G29080	AT2G34080	4	0.21
A06N018	5	55	1.01E-010	AT1G29090	AT2G34080	4	0.26
A06N019	5	55	1.01E-010	AT1G29110	AT2G34080	4	0.26
A07N006	5	55	1.01E-010	AT1G32940	AT4G10550	10	0.2
A07N007	5	55	1.01E-010	AT1G32940	AT4G10510	10	0.19
A07N008	5	55	1.01E-010	AT1G32940	AT4G10520	10	0.22
A07N009	5	55	1.01E-010	AT1G32940	AT4G10530	10	0.26
A07N010	5	55	1.01E-010	AT1G32940	AT4G10540	10	0.19
A07N011	5	55	1.01E-010	AT1G32950	AT4G10540	10	0.22
A07N012	5	55	1.01E-010	AT1G32960	AT4G10540	10	0.26
A07N013	5	55	1.01E-010	AT1G32970	AT4G10540	10	0.19
A07N014	5	55	1.01E-010	AT1G32980	AT4G10520	10	0.13
A08N135	5	55	1.01E-010	AT1G51980	AT3G16480	2	0.13
A08N160	5	55	1.01E-010	AT1G52600	AT3G15710	2	0.1
A09N034	5	55	1.01E-010	AT1G64520	AT5G42040	2	0.1
A10N083	5	55	1.01E-010	AT2G17760	AT4G35880	2	0.1
A10N097	5	55	1.01E-010	AT2G18080	AT4G36190	2	0.16
A10N140	5	55	1.01E-010	AT2G19170	AT4G30020	2	0.08
A10N226	5	55	1.01E-010	AT2G21430	AT4G39090	2	0.08
A10N320	5	55	1.01E-010	AT2G24000	AT4G30610	4	0.14
A10N321	5	55	1.01E-010	AT2G24010	AT4G30810	4	0.1
A10N322	5	55	1.01E-010	AT2G24010	AT4G30610	4	0.16
A10N333	5	55	1.01E-010	AT2G24200	AT4G30920	3	0.08
A10N334	5	55	1.01E-010	AT2G24200	AT4G30910	3	0.11
A11N173	5	55	1.01E-010	AT2G41790	AT3G57470	3	0.2
A11N174	5	55	1.01E-010	AT2G41790	AT3G57460	3	0.35
A11N222	5	55	1.01E-010	AT2G42980	AT3G59080	2	0.19
A15N104	5	55	1.01E-010	AT3G25420	AT4G12910	2	0.17
A17N002	5	55	1.01E-010	AT3G42690	AT5G20750	3	0.08
A17N046	5	55	1.01E-010	AT3G45010	AT5G22980	3	0.25
A17N047	5	55	1.01E-010	AT3G45010	AT5G22960	3	0.2
A18N008	5	55	1.01E-010	AT3G45310	AT5G60360	2	0.15
A18N075	5	55	1.01E-010	AT3G46840	AT5G59100	4	0.17
A18N076	5	55	1.01E-010	AT3G46850	AT5G59190	4	0.2
A18N077	5	55	1.01E-010	AT3G46850	AT5G59100	4	0.19
A18N083	5	55	1.01E-010	AT3G47060	AT5G58870	2	0.15
A20N009	5	55	1.01E-010	AT4G04460	AT4G22050	2	0.29
A20N026	5	55	1.01E-010	AT4G04860	AT4G21810	2	0.04
A20N062	5	55	1.01E-010	AT4G11310	AT4G23520	3	0.25
A20N063	5	55	1.01E-010	AT4G11320	AT4G23520	3	0.26
A21N127	5	55	1.01E-010	AT4G20430	AT5G44530	2	0.15
A23N073	5	55	1.01E-010	AT5G10540	AT5G65620	2	0.07
A25N003	5	55	1.01E-010	AT1G65240	AT5G36260	2	0.21
A25N010	5	55	1.01E-010	AT1G66180	AT5G37540	2	0.15
S05N006	5	55	1.01E-010	AT5G08260	AT5G23210	2	0.23
A01N052	6	25	1.12E-010	AT1G02650	AT4G02100	2	0.25
A03N046	6	25	1.12E-010	AT1G10350	AT1G59725	2	0.1
A05N074	6	25	1.12E-010	AT1G16680	AT1G79030	2	0.11
A05N166	6	25	1.12E-010	AT1G18170	AT1G73655	2	0.34
A05N299	6	25	1.12E-010	AT1G21080	AT1G76700	2	0.16
A08N253	6	25	1.12E-010	AT1G55490	AT3G13470	2	0.08
A10N090	6	25	1.12E-010	AT2G17880	AT4G36040	2	0.22
A10N190	6	25	1.12E-010	AT2G20550	AT4G28480	3	0.21
A10N191	6	25	1.12E-010	AT2G20560	AT4G28480	3	0.04
A10N211	6	25	1.12E-010	AT2G21130	AT4G38740	2	0.06
A10N230	6	25	1.12E-010	AT2G21510	AT4G39150	2	0.15
A10N258	6	25	1.12E-010	AT2G22360	AT4G39960	2	0.09
A11N184	6	25	1.12E-010	AT2G42080	AT3G58020	2	0.44
A11N279	6	25	1.12E-010	AT2G44650	AT3G60210	2	0.26
A11N367	6	25	1.12E-010	AT2G47440	AT3G62570	2	0.09
A12N162	6	25	1.12E-010	AT3G04980	AT5G27240	3	0.52
A14N009	6	25	1.12E-010	AT3G08910	AT5G01390	2	0.06
A14N045	6	25	1.12E-010	AT3G09700	AT5G03030	2	0.15
A14N124	6	25	1.12E-010	AT3G11450	AT5G06110	2	0.27
A14N146	6	25	1.12E-010	AT3G12170	AT5G06910	2	0.2
A17N019	6	25	1.12E-010	AT3G44110	AT5G22060	2	0.08
A22N111	6	25	1.12E-010	AT4G26780	AT5G55200	2	0.34
A23N021	6	25	1.12E-010	AT5G09540	AT5G64360	2	0.32
A26N018	6	25	1.12E-010	AT5G07340	AT5G61790	2	0.11
S03N022	6	25	1.12E-010	AT3G06340	AT5G18750	6	0.33
A01N019	7	23	0.33	AT1G01460	AT4G01190	2	0.24
A01N025	7	23	0.33	AT1G01600	AT4G00360	2	0.08
A01N031	7	23	0.33	AT1G01710	AT4G00520	3	0
A03N072	7	23	0.33	AT1G10900	AT1G60890	2	0.16
A05N264	7	23	0.33	AT1G20330	AT1G76090	2	0.09
A08N159	7	23	0.33	AT1G52570	AT3G15730	2	0.03
A10N029	7	23	0.33	AT2G16280	AT4G34520	3	0.13
A10N030	7	23	0.33	AT2G16280	AT4G34510	3	0.04
A10N118	7	23	0.33	AT2G18620	AT4G36810	4	0.17
A10N119	7	23	0.33	AT2G18640	AT4G36810	4	0.22
A10N276	7	23	0.33	AT2G22830	AT4G37760	2	0.12
A10N309	7	23	0.33	AT2G23800	AT4G36810	4	0.17
A11N067	7	23	0.33	AT2G38700	AT3G54250	2	0.1
A11N080	7	23	0.33	AT2G39290	AT3G55030	2	0.21
A11N295	7	23	0.33	AT2G45150	AT3G60620	2	0.16
A14N024	7	23	0.33	AT3G09300	AT5G02100	2	0.07
A15N013	7	23	0.33	AT3G21500	AT4G15560	2	0.07
A20N110	7	23	0.33	AT4G12460	AT4G22540	2	0.12
A21N001	7	23	0.33	AT4G17190	AT5G47770	2	0.1
A22N062	7	23	0.33	AT4G25850	AT5G57240	3	0.19
A22N063	7	23	0.33	AT4G25860	AT5G57240	3	0.19
S02N042	7	23	0.33	AT1G13560	AT3G25585	2	0.1
S04N003	7	23	0.33	AT3G48790	AT5G23670	3	0.24
A01N037	8	29	0.47	AT1G02050	AT4G00040	2	0.17
A01N045	8	29	0.47	AT1G02500	AT4G01850	2	0.03
A02N161	8	29	0.47	AT1G08250	AT2G27820	2	0.05
A03N013	8	29	0.47	AT1G09240	AT1G56430	2	0.11
A03N030	8	29	0.47	AT1G09795	AT1G58080	2	0.15
A05N182	8	29	0.47	AT1G18500	AT1G74040	2	0.1
A05N423	8	29	0.47	AT1G23820	AT1G70310	2	0.1
A08N018	8	29	0.47	AT1G48470	AT3G17820	2	0.13
A10N032	8	29	0.47	AT2G16370	AT4G34570	2	0.07
A10N281	8	29	0.47	AT2G22910	AT4G37670	2	0.2
A10N311	8	29	0.47	AT2G23910	AT4G30470	2	0.1
A11N157	8	29	0.47	AT2G41290	AT3G57030	5	0.12
A11N158	8	29	0.47	AT2G41300	AT3G57030	5	0.11
A11N159	8	29	0.47	AT2G41300	AT3G57010	5	0.17
A11N160	8	29	0.47	AT2G41300	AT3G57020	5	0.18
A11N246	8	29	0.47	AT2G43750	AT3G59760	2	0.18
A11N256	8	29	0.47	AT2G44040	AT3G59890	2	0.13
A11N304	8	29	0.47	AT2G45440	AT3G60880	2	0.05
A12N040	8	29	0.47	AT3G02020	AT5G14060	2	0.18
A12N059	8	29	0.47	AT3G02470	AT5G15950	2	0.05
A12N161	8	29	0.47	AT3G04940	AT5G28030	2	0.16
A17N037	8	29	0.47	AT3G44720	AT5G22630	2	0.1
A22N125	8	29	0.47	AT4G27070	AT5G54810	2	0.07
A23N006	8	29	0.47	AT5G08640	AT5G63600	4	0.23
A23N007	8	29	0.47	AT5G08640	AT5G63580	4	0.14
A23N008	8	29	0.47	AT5G08640	AT5G63590	4	0.12
A23N056	8	29	0.47	AT5G10240	AT5G65010	2	0.07
A24N035	8	29	0.47	AT5G11950	AT5G26140	2	0.13
S01N015	8	29	0.47	AT1G03980	AT5G44070	2	0.15
A01N044	9	35	6.91E-011	AT1G02460	AT4G01890	2	0.17
A03N040	9	35	6.91E-011	AT1G10050	AT1G58370	2	0.19
A03N059	9	35	6.91E-011	AT1G10640	AT1G60590	2	0.09
A05N004	9	35	6.91E-011	AT1G15380	AT1G80160	2	0.17
A05N103	9	35	6.91E-011	AT1G17150	AT1G78400	2	0.11
A05N248	9	35	6.91E-011	AT1G19940	AT1G75680	2	0.18
A05N377	9	35	6.91E-011	AT1G22880	AT1G71380	2	0.09
A05N409	9	35	6.91E-011	AT1G23460	AT1G70500	3	0.19
A10N008	9	35	6.91E-011	AT2G14690	AT4G33820	3	0.24
A10N009	9	35	6.91E-011	AT2G14690	AT4G33810	3	0.24
A10N028	9	35	6.91E-011	AT2G16230	AT4G34480	2	0.05
A10N198	9	35	6.91E-011	AT2G20680	AT4G28320	2	0.16
A10N263	9	35	6.91E-011	AT2G22620	AT4G38030	4	0.19
A11N097	9	35	6.91E-011	AT2G39640	AT3G55430	2	0.1
A11N250	9	35	6.91E-011	AT2G43860	AT3G59850	5	0.17
A11N251	9	35	6.91E-011	AT2G43870	AT3G59850	5	0.11
A11N252	9	35	6.91E-011	AT2G43880	AT3G59850	5	0.24
A11N253	9	35	6.91E-011	AT2G43890	AT3G59850	5	0.25
A11N271	9	35	6.91E-011	AT2G44450	AT3G60130	3	0.18
A11N274	9	35	6.91E-011	AT2G44480	AT3G60130	3	0.1
A11N275	9	35	6.91E-011	AT2G44490	AT3G60120	2	0.07
A12N137	9	35	6.91E-011	AT3G04010	AT5G18220	2	0.08
A13N032	9	35	6.91E-011	AT3G07820	AT5G48140	5	0.16
A13N033	9	35	6.91E-011	AT3G07830	AT5G48140	5	0.16
A13N034	9	35	6.91E-011	AT3G07840	AT5G48140	5	0.18
A13N035	9	35	6.91E-011	AT3G07850	AT5G48140	5	0.27
A19N016	9	35	6.91E-011	AT3G49880	AT5G67540	2	0.14
A22N112	9	35	6.91E-011	AT4G26830	AT5G55180	2	0.17
A23N027	9	35	6.91E-011	AT5G09700	AT5G64570	3	0.16
A23N030	9	35	6.91E-011	AT5G09730	AT5G64570	3	0.16
S02N025	9	35	6.91E-011	AT1G13130	AT3G26140	3	0.2
S02N026	9	35	6.91E-011	AT1G13130	AT3G26130	3	0.19
S04N017	9	35	6.91E-011	AT3G49360	AT5G24420	4	0.06
S04N018	9	35	6.91E-011	AT3G49360	AT5G24400	4	0.15
S04N019	9	35	6.91E-011	AT3G49360	AT5G24410	4	0.11
A01N055	10	21	0.39	AT1G02720	AT4G02130	2	0.14
A01N087	10	21	0.39	AT1G03520	AT4G03340	2	0.11
A03N015	10	21	0.39	AT1G09350	AT1G56600	2	0.11
A03N118	10	21	0.39	AT1G12140	AT1G62570	6	0.14
A03N119	10	21	0.39	AT1G12140	AT1G62540	6	0.2
A03N120	10	21	0.39	AT1G12140	AT1G62560	6	0.18
A05N056	10	21	0.39	AT1G16340	AT1G79500	2	0.05
A05N158	10	21	0.39	AT1G17890	AT1G73250	2	0.07
A05N341	10	21	0.39	AT1G22210	AT1G78090	2	0.24
A05N424	10	21	0.39	AT1G23870	AT1G70290	2	0.08
A05N431	10	21	0.39	AT1G24170	AT1G70090	2	0.13
A08N175	10	21	0.39	AT1G53100	AT3G15350	2	0.17
A08N196	10	21	0.39	AT1G53500	AT3G14790	2	0.06
A10N235	10	21	0.39	AT2G21590	AT4G39210	2	0.16
A10N251	10	21	0.39	AT2G22190	AT4G39770	2	0.11
A11N001	10	21	0.39	AT2G35840	AT3G52340	2	0.21
A12N004	10	21	0.39	AT3G01040	AT5G15470	2	0.08
A17N010	10	21	0.39	AT3G43190	AT5G20830	2	0.06
A20N107	10	21	0.39	AT4G12430	AT4G22590	2	0.12
A23N046	10	21	0.39	AT5G10100	AT5G65140	2	0.15
S08N003	10	21	0.39	AT2G35710	AT4G16600	3	0.19
A04N038	11	23	6.40E-011	AT1G14460	AT2G02480	2	0.23
A05N067	11	23	6.40E-011	AT1G16440	AT1G79250	2	0.12
A05N251	11	23	6.40E-011	AT1G20010	AT1G75780	2	0.02
A05N262	11	23	6.40E-011	AT1G20260	AT1G76030	2	0.11
A10N390	11	23	6.40E-011	AT2G25600	AT4G32500	3	0.19
A10N400	11	23	6.40E-011	AT2G26190	AT4G33050	2	0.17
A11N003	11	23	6.40E-011	AT2G35860	AT3G52370	2	0.1
A11N133	11	23	6.40E-011	AT2G40790	AT3G56420	2	0.22
A11N356	11	23	6.40E-011	AT2G47040	AT3G62170	5	0.14
A12N205	11	23	6.40E-011	AT3G05960	AT5G26340	3	0.18
A14N004	11	23	6.40E-011	AT3G08870	AT5G01560	4	0.22
A14N006	11	23	6.40E-011	AT3G08870	AT5G01550	4	0.23
A14N135	11	23	6.40E-011	AT3G11700	AT5G06390	2	0.13
A15N003	11	23	6.40E-011	AT3G16620	AT4G15800	2	0.38
A15N100	11	23	6.40E-011	AT3G25050	AT4G13090	2	0.33
A18N015	11	23	6.40E-011	AT3G45430	AT5G60300	3	0.26
A20N045	11	23	6.40E-011	AT4G10750	AT4G24080	3	0.22
A20N080	11	23	6.40E-011	AT4G11530	AT4G23210	7	0.13
A22N056	11	23	6.40E-011	AT4G25810	AT5G57560	3	0.08
A22N057	11	23	6.40E-011	AT4G25810	AT5G57550	3	0.16
A26N032	11	23	6.40E-011	AT5G07660	AT5G61460	2	0.3
S01N012	11	23	6.40E-011	AT1G03930	AT5G44100	2	0.09
S03N028	11	23	6.40E-011	AT3G06400	AT5G18620	2	0.05
A01N076	12	25	0.27	AT1G03130	AT4G02770	2	0.06
A02N014	12	25	0.27	AT1G04630	AT2G33220	2	0.02
A02N090	12	25	0.27	AT1G06680	AT2G30790	2	0.12
A02N156	12	25	0.27	AT1G08065	AT2G28210	3	0.21
A02N157	12	25	0.27	AT1G08080	AT2G28210	3	0.2
A05N403	12	25	0.27	AT1G23310	AT1G70580	2	0.06
A05N418	12	25	0.27	AT1G23730	AT1G70410	2	0.18
A05N453	12	25	0.27	AT1G25460	AT1G68540	2	0.08
A06N033	12	25	0.27	AT1G29910	AT2G34420	5	0.04
A06N034	12	25	0.27	AT1G29920	AT2G34420	5	0.04
A06N035	12	25	0.27	AT1G29930	AT2G34430	5	0.05
A06N036	12	25	0.27	AT1G29930	AT2G34420	5	0.04
A08N043	12	25	0.27	AT1G49140	AT3G18410	2	0.01
A08N147	12	25	0.27	AT1G52230	AT3G16140	2	0.09
A10N075	12	25	0.27	AT2G17640	AT4G35640	2	0.16
A11N095	12	25	0.27	AT2G39470	AT3G55330	2	0.45
A15N081	12	25	0.27	AT3G23810	AT4G13940	2	0.02
A17N024	12	25	0.27	AT3G44310	AT5G22300	4	0.3
A20N011	12	25	0.27	AT4G04610	AT4G21990	2	0.05
A20N092	12	25	0.27	AT4G11960	AT4G22890	2	0.17
A23N012	12	25	0.27	AT5G09290	AT5G64000	4	0.33
A23N013	12	25	0.27	AT5G09290	AT5G63980	4	0.12
A23N014	12	25	0.27	AT5G09290	AT5G63990	4	0.12
S05N017	12	25	0.27	AT5G08410	AT5G23440	2	0.38
S06N029	12	25	0.27	AT3G48680	AT5G63510	2	0.1
A01N004	13	85	6.67E-011	AT1G01050	AT4G01480	2	0.12
A01N015	13	85	6.67E-011	AT1G01390	AT4G01070	3	0.25
A01N016	13	85	6.67E-011	AT1G01420	AT4G01070	3	0.22
A01N043	13	85	6.67E-011	AT1G02390	AT4G01950	2	0.19
A02N051	13	85	6.67E-011	AT1G05670	AT2G31790	4	0.29
A02N052	13	85	6.67E-011	AT1G05680	AT2G31790	4	0.29
A02N053	13	85	6.67E-011	AT1G05680	AT2G31750	4	0.25
A02N115	13	85	6.67E-011	AT1G07240	AT2G29750	7	0.26
A02N116	13	85	6.67E-011	AT1G07240	AT2G29710	7	0.24
A02N117	13	85	6.67E-011	AT1G07240	AT2G29730	7	0.29
A02N118	13	85	6.67E-011	AT1G07250	AT2G29740	7	0.3
A02N119	13	85	6.67E-011	AT1G07260	AT2G29750	7	0.28
A02N120	13	85	6.67E-011	AT1G07260	AT2G29740	7	0.27
A02N128	13	85	6.67E-011	AT1G07420	AT2G29390	2	0.07
A02N130	13	85	6.67E-011	AT1G07440	AT2G29300	6	0.15
A02N131	13	85	6.67E-011	AT1G07440	AT2G29310	6	0.16
A02N132	13	85	6.67E-011	AT1G07440	AT2G29320	6	0.14
A02N133	13	85	6.67E-011	AT1G07440	AT2G29330	6	0.15
A02N134	13	85	6.67E-011	AT1G07450	AT2G29330	6	0.13
A05N145	13	85	6.67E-011	AT1G17710	AT1G73010	2	0.17
A05N275	13	85	6.67E-011	AT1G20560	AT1G76290	2	0.2
A05N315	13	85	6.67E-011	AT1G21440	AT1G77060	2	0.13
A05N316	13	85	6.67E-011	AT1G21530	AT1G77240	3	0.09
A05N317	13	85	6.67E-011	AT1G21540	AT1G77240	3	0.12
A05N339	13	85	6.67E-011	AT1G22170	AT1G78050	2	0.17
A05N350	13	85	6.67E-011	AT1G22340	AT1G78270	6	0.23
A05N351	13	85	6.67E-011	AT1G22360	AT1G78270	6	0.18
A05N352	13	85	6.67E-011	AT1G22370	AT1G78270	6	0.22
A05N353	13	85	6.67E-011	AT1G22380	AT1G78270	6	0.14
A05N354	13	85	6.67E-011	AT1G22400	AT1G78270	6	0.14
A06N062	13	85	6.67E-011	AT1G31070	AT2G35020	2	0.15
A06N063	13	85	6.67E-011	AT1G31070	AT2G35020	2	0.15
A07N039	13	85	6.67E-011	AT1G34200	AT4G09670	2	0.11
A08N025	13	85	6.67E-011	AT1G48600	AT3G18000	3	0.09
A08N144	13	85	6.67E-011	AT1G52160	AT3G16260	2	0.19
A09N019	13	85	6.67E-011	AT1G64185	AT5G41650	2	0.2
A10N055	13	85	6.67E-011	AT2G17130	AT4G35260	2	0.09
A10N115	13	85	6.67E-011	AT2G18570	AT4G36770	2	0.33
A10N240	13	85	6.67E-011	AT2G21730	AT4G39330	3	0.15
A10N244	13	85	6.67E-011	AT2G21890	AT4G39330	3	0.16
A10N284	13	85	6.67E-011	AT2G23060	AT4G37580	2	0.09
A11N027	13	85	6.67E-011	AT2G36800	AT3G53150	2	0.08
A11N226	13	85	6.67E-011	AT2G43090	AT3G58990	3	0.2
A11N227	13	85	6.67E-011	AT2G43100	AT3G58990	3	0.16
A12N088	13	85	6.67E-011	AT3G02980	AT5G16800	2	0.22
A12N135	13	85	6.67E-011	AT3G03980	AT5G18210	3	0.2
A12N136	13	85	6.67E-011	AT3G04000	AT5G18210	3	0.16
A12N176	13	85	6.67E-011	AT3G05190	AT5G27410	2	0.1
A14N116	13	85	6.67E-011	AT3G11340	AT5G05900	6	0.28
A14N117	13	85	6.67E-011	AT3G11340	AT5G05860	6	0.18
A14N118	13	85	6.67E-011	AT3G11340	AT5G05870	6	0.15
A14N119	13	85	6.67E-011	AT3G11340	AT5G05880	6	0.23
A14N120	13	85	6.67E-011	AT3G11340	AT5G05890	6	0.3
A14N122	13	85	6.67E-011	AT3G11430	AT5G06090	2	0.15
A15N006	13	85	6.67E-011	AT3G16700	AT4G15940	2	0.12
A15N014	13	85	6.67E-011	AT3G21560	AT4G15500	4	0.19
A15N016	13	85	6.67E-011	AT3G21560	AT4G15490	4	0.16
A15N022	13	85	6.67E-011	AT3G21750	AT4G15280	8	0.25
A15N023	13	85	6.67E-011	AT3G21760	AT4G15280	8	0.19
A15N024	13	85	6.67E-011	AT3G21780	AT4G15260	8	0.17
A15N025	13	85	6.67E-011	AT3G21790	AT4G15280	8	0.18
A15N026	13	85	6.67E-011	AT3G21790	AT4G15260	8	0.14
A15N027	13	85	6.67E-011	AT3G21790	AT4G15270	8	0.28
A15N028	13	85	6.67E-011	AT3G21800	AT4G15260	8	0.08
A15N078	13	85	6.67E-011	AT3G23790	AT4G14070	2	0.21
A15N093	13	85	6.67E-011	AT3G24360	AT4G13360	2	0.23
A16N001	13	85	6.67E-011	AT3G26840	AT5G41130	3	0.33
A16N002	13	85	6.67E-011	AT3G26840	AT5G41120	3	0.33
A18N065	13	85	6.67E-011	AT3G46650	AT5G59590	7	0.23
A18N066	13	85	6.67E-011	AT3G46660	AT5G59580	2	0.18
A18N067	13	85	6.67E-011	AT3G46670	AT5G59590	7	0.27
A18N068	13	85	6.67E-011	AT3G46680	AT5G59590	7	0.23
A18N069	13	85	6.67E-011	AT3G46690	AT5G59590	7	0.25
A18N070	13	85	6.67E-011	AT3G46700	AT5G59590	7	0.31
A18N071	13	85	6.67E-011	AT3G46720	AT5G59590	7	0.28
A20N067	13	85	6.67E-011	AT4G11410	AT4G23430	3	0.06
A20N068	13	85	6.67E-011	AT4G11410	AT4G23420	3	0.13
A21N124	13	85	6.67E-011	AT4G20210	AT5G44630	2	0.28
A22N061	13	85	6.67E-011	AT4G25840	AT5G57440	2	0.09
A22N118	13	85	6.67E-011	AT4G26910	AT5G55070	2	0.15
A22N146	13	85	6.67E-011	AT4G27560	AT5G53990	4	0.24
A22N148	13	85	6.67E-011	AT4G27570	AT5G53990	4	0.23
A23N043	13	85	6.67E-011	AT5G10050	AT5G65205	2	0.15
S03N008	13	85	6.67E-011	AT3G06060	AT5G19200	2	0.22
S05N008	13	85	6.67E-011	AT5G08300	AT5G23250	2	0.07
A01N047	14	71	3.87E-011	AT1G02520	AT4G01830	4	0.11
A01N048	14	71	3.87E-011	AT1G02520	AT4G01820	4	0.1
A02N011	14	71	3.87E-011	AT1G04570	AT2G33280	2	0.21
A03N039	14	71	3.87E-011	AT1G10010	AT1G58360	2	0.17
A03N050	14	71	3.87E-011	AT1G10390	AT1G59660	2	0.29
A03N056	14	71	3.87E-011	AT1G10540	AT1G60030	2	0.21
A04N047	14	71	3.87E-011	AT1G14670	AT2G01970	2	0.05
A05N009	14	71	3.87E-011	AT1G15500	AT1G80300	2	0.11
A05N059	14	71	3.87E-011	AT1G16370	AT1G79410	2	0.17
A05N061	14	71	3.87E-011	AT1G16390	AT1G79360	2	0.21
A05N152	14	71	3.87E-011	AT1G17810	AT1G73190	2	0.1
A05N227	14	71	3.87E-011	AT1G19450	AT1G75220	2	0.07
A05N235	14	71	3.87E-011	AT1G19650	AT1G75370	2	0.26
A05N285	14	71	3.87E-011	AT1G20860	AT1G76430	2	0.16
A05N361	14	71	3.87E-011	AT1G22530	AT1G72160	3	0.27
A05N362	14	71	3.87E-011	AT1G22530	AT1G72150	3	0.21
A05N363	14	71	3.87E-011	AT1G22540	AT1G72140	3	0.24
A05N364	14	71	3.87E-011	AT1G22540	AT1G72130	3	0.17
A05N365	14	71	3.87E-011	AT1G22550	AT1G72120	3	0.15
A05N366	14	71	3.87E-011	AT1G22570	AT1G72120	3	0.21
A05N437	14	71	3.87E-011	AT1G24400	AT1G67640	2	0.08
A08N014	14	71	3.87E-011	AT1G48370	AT3G17650	2	0.13
A08N080	14	71	3.87E-011	AT1G50310	AT3G19940	3	0.09
A08N081	14	71	3.87E-011	AT1G50310	AT3G19930	3	0.13
A08N145	14	71	3.87E-011	AT1G52180	AT3G16240	2	0.33
A08N146	14	71	3.87E-011	AT1G52190	AT3G16180	2	0.16
A10N033	14	71	3.87E-011	AT2G16380	AT4G34580	2	0.16
A10N048	14	71	3.87E-011	AT2G16850	AT4G35100	2	0.06
A10N104	14	71	3.87E-011	AT2G18180	AT4G36490	2	0.19
A10N111	14	71	3.87E-011	AT2G18480	AT4G36670	2	0.13
A10N116	14	71	3.87E-011	AT2G18590	AT4G36790	2	0.23
A10N231	14	71	3.87E-011	AT2G21520	AT4G39170	2	0.09
A10N282	14	71	3.87E-011	AT2G22950	AT4G37640	2	0.04
A11N041	14	71	3.87E-011	AT2G37360	AT3G53510	2	0.14
A11N060	14	71	3.87E-011	AT2G37900	AT3G53960	2	0.17
A11N064	14	71	3.87E-011	AT2G38100	AT3G54140	2	0.29
A11N074	14	71	3.87E-011	AT2G39010	AT3G54820	2	0.16
A11N096	14	71	3.87E-011	AT2G39480	AT3G55320	2	0.08
A11N107	14	71	3.87E-011	AT2G39890	AT3G55740	2	0.12
A11N122	14	71	3.87E-011	AT2G40420	AT3G56200	2	0.19
A11N168	14	71	3.87E-011	AT2G41620	AT3G57350	2	0.16
A11N231	14	71	3.87E-011	AT2G43240	AT3G59360	2	0.13
A11N354	14	71	3.87E-011	AT2G47000	AT3G62150	2	0.1
A11N362	14	71	3.87E-011	AT2G47160	AT3G62270	2	0.07
A11N381	14	71	3.87E-011	AT2G47800	AT3G62700	2	0.1
A12N021	14	71	3.87E-011	AT3G01350	AT5G14940	2	0.19
A12N098	14	71	3.87E-011	AT3G03090	AT5G17010	2	0.23
A12N142	14	71	3.87E-011	AT3G04090	AT5G18290	2	0.27
A12N172	14	71	3.87E-011	AT3G05150	AT5G27360	5	0.16
A12N173	14	71	3.87E-011	AT3G05160	AT5G27360	5	0.22
A12N174	14	71	3.87E-011	AT3G05165	AT5G27360	5	0.29
A12N206	14	71	3.87E-011	AT3G05960	AT5G26250	3	0.07
A14N025	14	71	3.87E-011	AT3G09330	AT5G02180	4	0.26
A14N026	14	71	3.87E-011	AT3G09340	AT5G02180	4	0.25
A14N027	14	71	3.87E-011	AT3G09340	AT5G02170	4	0.27
A14N085	14	71	3.87E-011	AT3G10600	AT5G04770	2	0.15
A15N072	14	71	3.87E-011	AT3G23660	AT4G14160	2	0.12
A16N008	14	71	3.87E-011	AT3G27020	AT5G41000	2	0.14
A18N002	14	71	3.87E-011	AT3G45060	AT5G60770	3	0.13
A20N028	14	71	3.87E-011	AT4G05000	AT4G21560	2	0.03
A21N050	14	71	3.87E-011	AT4G18050	AT5G46540	2	0.13
A22N097	14	71	3.87E-011	AT4G26590	AT5G55930	2	0.14
A22N153	14	71	3.87E-011	AT4G27730	AT5G53520	3	0.09
A22N154	14	71	3.87E-011	AT4G27730	AT5G53510	3	0.09
A22N159	14	71	3.87E-011	AT4G27840	AT5G52990	2	0.38
A23N010	14	71	3.87E-011	AT5G09220	AT5G63850	2	0.08
A24N010	14	71	3.87E-011	AT5G10820	AT5G25050	3	0.28
A24N011	14	71	3.87E-011	AT5G10820	AT5G25040	3	0.14
A26N017	14	71	3.87E-011	AT5G07320	AT5G61810	2	0.15
S06N014	14	71	3.87E-011	AT3G47960	AT5G62680	2	0.11
S08N005	14	71	3.87E-011	AT2G35740	AT4G16480	2	0.1
A03N115	15	22	3.84E-011	AT1G12090	AT1G62510	2	0.13
A05N172	15	22	3.84E-011	AT1G18280	AT1G73560	3	0.48
A05N173	15	22	3.84E-011	AT1G18280	AT1G73550	3	0.27
A08N032	15	22	3.84E-011	AT1G48750	AT3G18280	2	0.38
A11N058	15	22	3.84E-011	AT2G37870	AT3G53980	2	0.42
A12N183	15	22	3.84E-011	AT3G05420	AT5G27630	2	0.18
A14N001	15	22	3.84E-011	AT3G08770	AT5G01870	2	0.31
A15N030	15	22	3.84E-011	AT3G22120	AT4G15160	2	0.44
A20N111	15	22	3.84E-011	AT4G12500	AT4G22490	2	0.24
A20N112	15	22	3.84E-011	AT4G12520	AT4G22460	4	0.23
A20N113	15	22	3.84E-011	AT4G12550	AT4G22520	4	0.3
A20N114	15	22	3.84E-011	AT4G12550	AT4G22460	4	0.21
A22N128	15	22	3.84E-011	AT4G27140	AT5G54740	5	0.11
A22N129	15	22	3.84E-011	AT4G27150	AT5G54740	5	0.1
A22N130	15	22	3.84E-011	AT4G27160	AT5G54740	5	0.1
A22N131	15	22	3.84E-011	AT4G27170	AT5G54740	5	0.09
A23N017	15	22	3.84E-011	AT5G09370	AT5G64080	2	0.34
A25N031	15	22	3.84E-011	AT1G66850	AT5G38195	5	0.42
A25N032	15	22	3.84E-011	AT1G66850	AT5G38160	5	0.44
A25N033	15	22	3.84E-011	AT1G66850	AT5G38170	5	0.36
A25N034	15	22	3.84E-011	AT1G66850	AT5G38180	5	0.45
A26N012	15	22	3.84E-011	AT5G07230	AT5G62080	2	0.27
A01N011	16	23	0	AT1G01340	AT4G01010	2	0.12
A02N039	16	23	0	AT1G05300	AT2G32270	2	0.14
A02N103	16	23	0	AT1G06970	AT2G30240	2	0.14
A02N158	16	23	0	AT1G08150	AT2G28180	3	0.34
A02N159	16	23	0	AT1G08150	AT2G28170	3	0.32
A03N076	16	23	0	AT1G10970	AT1G60960	2	0.15
A05N054	16	23	0	AT1G16310	AT1G79520	2	0.11
A05N060	16	23	0	AT1G16380	AT1G79400	2	0.23
A05N337	16	23	0	AT1G22150	AT1G77990	3	0.22
A08N085	16	23	0	AT1G50400	AT3G20000	2	0.28
A08N224	16	23	0	AT1G54115	AT3G14070	2	0.18
A08N263	16	23	0	AT1G55720	AT3G13320	3	0.13
A08N264	16	23	0	AT1G55730	AT3G13320	3	0.13
A09N017	16	23	0	AT1G64170	AT5G41610	2	0.2
A11N072	16	23	0	AT2G38940	AT3G54700	2	0.1
A15N090	16	23	0	AT3G24290	AT4G13510	3	0.06
A15N091	16	23	0	AT3G24300	AT4G13510	3	0.07
A16N013	16	23	0	AT3G27170	AT5G40890	2	0.08
A17N040	16	23	0	AT3G44900	AT5G22900	2	0.2
A17N041	16	23	0	AT3G44910	AT5G22910	4	0.23
A17N042	16	23	0	AT3G44920	AT5G22910	4	0.21
A17N043	16	23	0	AT3G44930	AT5G22910	4	0.24
A19N018	16	23	0	AT3G49920	AT5G67500	2	0.2
A04N046	17	20	0	AT1G14660	AT2G01980	2	0.21
A05N033	17	20	0	AT1G16010	AT1G80900	2	0.1
A05N080	17	20	0	AT1G16780	AT1G78920	2	0.09
A05N382	17	20	0	AT1G22990	AT1G71050	2	0.15
A08N066	17	20	0	AT1G49810	AT3G19490	2	0.14
A10N036	17	20	0	AT2G16510	AT4G34720	2	0.01
A10N130	17	20	0	AT2G18960	AT4G30190	2	0.07
A10N136	17	20	0	AT2G19110	AT4G30120	3	0.17
A10N137	17	20	0	AT2G19110	AT4G30110	3	0.21
A10N159	17	20	0	AT2G19680	AT4G29480	2	0.13
A10N225	17	20	0	AT2G21410	AT4G39080	2	0.1
A11N042	17	20	0	AT2G37390	AT3G53530	2	0.29
A12N166	17	20	0	AT3G05030	AT5G27150	2	0.09
A13N028	17	20	0	AT3G07600	AT5G48290	2	0.22
A20N095	17	20	0	AT4G12030	AT4G22840	2	0.12
A22N107	17	20	0	AT4G26710	AT5G55290	2	0.16
A23N026	17	20	0	AT5G09690	AT5G64560	4	0.19
A23N028	17	20	0	AT5G09710	AT5G64560	4	0.38
A23N029	17	20	0	AT5G09720	AT5G64560	4	0.33
S03N011	17	20	0	AT3G06130	AT5G19090	2	0.15
A02N012	18	26	0.02	AT1G04600	AT2G33240	2	0.21
A02N107	18	26	0.02	AT1G07025	AT2G30160	3	0.15
A02N108	18	26	0.02	AT1G07030	AT2G30160	3	0.1
A03N001	18	26	0.02	AT1G08730	AT1G54560	2	0.08
A03N011	18	26	0.02	AT1G09180	AT1G56330	2	0.05
A04N004	18	26	0.02	AT1G13730	AT2G03640	2	0.27
A05N178	18	26	0.02	AT1G18410	AT1G73860	2	0.18
A06N049	18	26	0.02	AT1G30630	AT2G34840	2	0.11
A08N083	18	26	0.02	AT1G50360	AT3G19960	2	0.14
A08N154	18	26	0.02	AT1G52380	AT3G15970	2	0.31
A08N223	18	26	0.02	AT1G54090	AT3G14090	2	0.17
A09N010	18	26	0.02	AT1G63640	AT5G41310	2	0.17
A10N127	18	26	0.02	AT2G18860	AT4G30240	2	0.29
A10N184	18	26	0.02	AT2G20290	AT4G28710	2	0.32
A10N224	18	26	0.02	AT2G21380	AT4G39050	2	0.13
A10N236	18	26	0.02	AT2G21600	AT4G39220	2	0.14
A10N381	18	26	0.02	AT2G25340	AT4G32150	2	0.13
A11N059	18	26	0.02	AT2G37890	AT3G53940	2	0.23
A11N086	18	26	0.02	AT2G39380	AT3G55150	2	0.21
A13N021	18	26	0.02	AT3G07250	AT5G48650	3	0.29
A14N141	18	26	0.02	AT3G12020	AT5G06670	2	0.2
A16N072	18	26	0.02	AT3G29100	AT5G39510	3	0.16
A19N059	18	26	0.02	AT3G51150	AT5G66310	2	0.33
A22N132	18	26	0.02	AT4G27180	AT5G54670	2	0.14
A22N141	18	26	0.02	AT4G27370	AT5G54280	2	0.21
A23N069	18	26	0.02	AT5G10470	AT5G65460	2	0.18
A01N001	19	20	4.33E-011	AT1G01010	AT4G01550	2	0.25
A07N022	19	20	4.33E-011	AT1G33280	AT4G10350	2	0.11
A08N169	19	20	4.33E-011	AT1G52880	AT3G15510	2	0.07
A12N029	19	20	4.33E-011	AT3G01600	AT5G14490	2	0.33
A12N103	19	20	4.33E-011	AT3G03200	AT5G17260	2	0.17
A12N140	19	20	4.33E-011	AT3G04060	AT5G18270	2	0.13
A14N074	19	20	4.33E-011	AT3G10480	AT5G04400	5	0.26
A14N075	19	20	4.33E-011	AT3G10480	AT5G04410	5	0.13
A14N076	19	20	4.33E-011	AT3G10490	AT5G04410	5	0.14
A14N077	19	20	4.33E-011	AT3G10500	AT5G04410	5	0.17
A15N103	19	20	4.33E-011	AT3G25290	AT4G12980	2	0.13
A16N070	19	20	4.33E-011	AT3G29035	AT5G39610	2	0.17
A17N022	19	20	4.33E-011	AT3G44290	AT5G22290	2	0.24
A17N026	19	20	4.33E-011	AT3G44350	AT5G22380	2	0.17
A21N004	19	20	4.33E-011	AT4G17280	AT5G47530	2	0.28
A21N049	19	20	4.33E-011	AT4G17980	AT5G46590	2	0.13
A22N155	19	20	4.33E-011	AT4G27760	AT5G53100	3	0.19
A22N156	19	20	4.33E-011	AT4G27760	AT5G53090	3	0.2
A23N015	19	20	4.33E-011	AT5G09330	AT5G64060	2	0.16
A26N033	19	20	4.33E-011	AT5G07680	AT5G61430	2	0.16
A04N053	20	20	0.02	AT1G14840	AT2G01750	2	0.11
A05N429	20	20	0.02	AT1G24150	AT1G70140	2	0.13
A05N443	20	20	0.02	AT1G24764	AT1G68060	2	0.1
A10N001	20	20	0.02	AT2G14120	AT4G33650	2	0.15
A10N002	20	20	0.02	AT2G14120	AT4G33650	2	0.15
A10N072	20	20	0.02	AT2G17560	AT4G35570	2	0.33
A10N167	20	20	0.02	AT2G19770	AT4G29340	2	0.09
A10N373	20	20	0.02	AT2G25170	AT4G31900	2	0.22
A11N013	20	20	0.02	AT2G36250	AT3G52750	2	0.1
A11N036	20	20	0.02	AT2G37190	AT3G53430	2	0.02
A11N051	20	20	0.02	AT2G37620	AT3G53750	2	0
A11N171	20	20	0.02	AT2G41740	AT3G57410	2	0.18
A11N313	20	20	0.02	AT2G45740	AT3G61070	2	0.09
A11N333	20	20	0.02	AT2G46180	AT3G61570	2	0.27
A12N115	20	20	0.02	AT3G03490	AT5G17550	2	0.12
A13N027	20	20	0.02	AT3G07540	AT5G48360	2	0.39
A18N059	20	20	0.02	AT3G46520	AT5G59370	2	0
A20N116	20	20	0.02	AT4G12600	AT4G22380	2	0.06
A23N031	20	20	0.02	AT5G09740	AT5G64610	2	0.07
S01N019	20	20	0.02	AT1G04050	AT5G43990	3	0.29
A02N010	21	24	4.24E-011	AT1G04550	AT2G33310	2	0.11
A04N067	21	24	4.24E-011	AT1G15050	AT2G01200	2	0.28
A05N072	21	24	4.24E-011	AT1G16510	AT1G79130	2	0.2
A05N244	21	24	4.24E-011	AT1G19830	AT1G75580	2	0.26
A05N245	21	24	4.24E-011	AT1G19840	AT1G75590	2	0.2
A05N271	21	24	4.24E-011	AT1G20470	AT1G76190	2	0.26
A08N133	21	24	4.24E-011	AT1G51950	AT3G16500	2	0.2
A08N275	21	24	4.24E-011	AT1G56150	AT3G12830	2	0.06
A10N038	21	24	4.24E-011	AT2G16580	AT4G34760	2	0.12
A10N094	21	24	4.24E-011	AT2G18010	AT4G36110	2	0.14
A10N214	21	24	4.24E-011	AT2G21210	AT4G38840	2	0.08
A10N215	21	24	4.24E-011	AT2G21220	AT4G38860	2	0.09
A10N346	21	24	4.24E-011	AT2G24400	AT4G31320	2	0.21
A11N028	21	24	4.24E-011	AT2G37030	AT3G53250	2	0.22
A11N298	21	24	4.24E-011	AT2G45210	AT3G60690	2	0.38
A11N345	21	24	4.24E-011	AT2G46690	AT3G61900	2	0.28
A12N125	21	24	4.24E-011	AT3G03820	AT5G18080	3	0.21
A12N126	21	24	4.24E-011	AT3G03830	AT5G18080	3	0.22
A12N127	21	24	4.24E-011	AT3G03840	AT5G18030	2	0.23
A12N128	21	24	4.24E-011	AT3G03850	AT5G18060	2	0.35
A15N056	21	24	4.24E-011	AT3G23030	AT4G14560	2	0.17
A17N009	21	24	4.24E-011	AT3G43120	AT5G20810	2	0.11
A19N062	21	24	4.24E-011	AT3G51200	AT5G66260	2	0.13
A20N106	21	24	4.24E-011	AT4G12410	AT4G22620	2	0.12
A04N068	22	22	0.14	AT1G15080	AT2G01180	2	0.13
A07N044	22	22	0.14	AT1G35160	AT4G09000	2	0.05
A08N268	22	22	0.14	AT1G55920	AT3G13110	2	0.13
A10N131	22	22	0.14	AT2G18980	AT4G30170	2	0.11
A10N222	22	22	0.14	AT2G21340	AT4G39030	2	0.19
A10N364	22	22	0.14	AT2G24800	AT4G31760	2	0.18
A10N368	22	22	0.14	AT2G25080	AT4G31870	2	0.17
A12N010	22	22	0.14	AT3G01190	AT5G15180	2	0.18
A12N121	22	22	0.14	AT3G03670	AT5G17820	2	0.24
A12N177	22	22	0.14	AT3G05200	AT5G27420	2	0.26
A16N049	22	22	0.14	AT3G28200	AT5G40150	2	0.11
A18N042	22	22	0.14	AT3G46080	AT5G59820	4	0.12
A18N043	22	22	0.14	AT3G46090	AT5G59820	4	0.23
A18N063	22	22	0.14	AT3G46620	AT5G59550	2	0.14
A19N021	22	22	0.14	AT3G49960	AT5G67400	2	0.13
A19N055	22	22	0.14	AT3G50990	AT5G66390	2	0.22
A20N105	22	22	0.14	AT4G12400	AT4G22670	2	0.42
A21N031	22	22	0.14	AT4G17690	AT5G47000	2	0.09
A21N075	22	22	0.14	AT4G18880	AT5G45710	3	0.14
A22N075	22	22	0.14	AT4G26150	AT5G56860	2	0.25
A23N034	22	22	0.14	AT5G09800	AT5G64660	2	0.23
A25N009	22	22	0.14	AT1G66160	AT5G37490	2	0.27
A01N056	23	23	0.17	AT1G02750	AT4G02200	2	0.22
A02N096	23	23	0.17	AT1G06770	AT2G30580	2	0.21
A03N074	23	23	0.17	AT1G10940	AT1G60940	2	0.05
A05N157	23	23	0.17	AT1G17880	AT1G73230	2	0.1
A05N323	23	23	0.17	AT1G21750	AT1G77510	2	0.22
A08N045	23	23	0.17	AT1G49240	AT3G18780	2	0.05
A08N079	23	23	0.17	AT1G50280	AT3G19850	2	0.37
A08N167	23	23	0.17	AT1G52770	AT3G15570	2	0.26
A10N283	23	23	0.17	AT2G23050	AT4G37590	2	0.19
A11N232	23	23	0.17	AT2G43280	AT3G59470	2	0.15
A12N047	23	23	0.17	AT3G02230	AT5G15650	2	0.04
A12N117	23	23	0.17	AT3G03510	AT5G17580	2	0.36
A12N192	23	23	0.17	AT3G05700	AT5G26990	2	0.19
A13N011	23	23	0.17	AT3G06760	AT5G49230	2	0.17
A15N050	23	23	0.17	AT3G22840	AT4G14690	2	0.13
A15N083	23	23	0.17	AT3G23830	AT4G13850	3	0.16
A18N047	23	23	0.17	AT3G46230	AT5G59720	2	0.09
A19N050	23	23	0.17	AT3G50840	AT5G66560	2	0.23
A22N025	23	23	0.17	AT4G25200	AT5G51440	2	0.19
A23N003	23	23	0.17	AT5G08590	AT5G63650	2	0.07
A24N015	23	23	0.17	AT5G11060	AT5G25220	2	0.09
S03N017	23	23	0.17	AT3G06250	AT5G18960	2	0.08
S07N001	23	23	0.17	AT5G12080	AT5G19520	2	0.29
A04N034	24	21	4.62E-011	AT1G14410	AT2G02740	2	0.15
A05N135	24	21	4.62E-011	AT1G17600	AT1G72870	4	0.38
A05N136	24	21	4.62E-011	AT1G17600	AT1G72840	4	0.37
A05N137	24	21	4.62E-011	AT1G17600	AT1G72860	4	0.52
A05N138	24	21	4.62E-011	AT1G17610	AT1G72850	2	0.18
A05N139	24	21	4.62E-011	AT1G17615	AT1G72950	7	0.16
A05N140	24	21	4.62E-011	AT1G17615	AT1G72890	7	0.23
A05N141	24	21	4.62E-011	AT1G17615	AT1G72900	7	0.32
A05N142	24	21	4.62E-011	AT1G17615	AT1G72910	7	0.28
A05N143	24	21	4.62E-011	AT1G17615	AT1G72920	7	0.39
A05N144	24	21	4.62E-011	AT1G17615	AT1G72940	7	0.29
A08N161	24	21	4.62E-011	AT1G52660	AT3G15700	2	0.1
A10N209	24	21	4.62E-011	AT2G21110	AT4G38700	2	0.1
A20N064	24	21	4.62E-011	AT4G11340	AT4G23510	2	0.16
A21N081	24	21	4.62E-011	AT4G19050	AT5G45510	3	0.22
A21N098	24	21	4.62E-011	AT4G19510	AT5G45250	3	0.23
A21N099	24	21	4.62E-011	AT4G19520	AT5G45260	3	0.38
A21N100	24	21	4.62E-011	AT4G19520	AT5G45240	3	0.42
A21N111	24	21	4.62E-011	AT4G19920	AT5G45000	4	0.26
A21N112	24	21	4.62E-011	AT4G19920	AT5G44910	4	0.45
A21N113	24	21	4.62E-011	AT4G19920	AT5G44920	4	0.5
A02N031	25	24	0.47	AT1G05180	AT2G32410	2	0.18
A03N058	25	24	0.47	AT1G10570	AT1G60220	2	0.44
A05N291	25	24	0.47	AT1G20930	AT1G76540	2	0.14
A05N452	25	24	0.47	AT1G25450	AT1G68530	2	0.05
A10N171	25	24	0.47	AT2G19860	AT4G29130	2	0.11
A10N374	25	24	0.47	AT2G25180	AT4G31920	2	0.09
A11N103	25	24	0.47	AT2G39800	AT3G55610	2	0.11
A11N117	25	24	0.47	AT2G40300	AT3G56090	2	0.12
A11N223	25	24	0.47	AT2G43010	AT3G59060	2	0.19
A12N170	25	24	0.47	AT3G05120	AT5G27320	2	0.12
A14N108	25	24	0.47	AT3G11240	AT5G05700	2	0.29
A14N123	25	24	0.47	AT3G11440	AT5G06100	2	0.28
A15N009	25	24	0.47	AT3G16857	AT4G16110	2	0.21
A16N032	25	24	0.47	AT3G27660	AT5G40420	2	0.13
A16N035	25	24	0.47	AT3G27810	AT5G40350	3	0.09
A20N060	25	24	0.47	AT4G11260	AT4G23570	2	0.23
A21N103	25	24	0.47	AT4G19600	AT5G45190	3	0.22
A22N034	25	24	0.47	AT4G25420	AT5G51810	2	0.19
A23N049	25	24	0.47	AT5G10140	AT5G65080	5	0.41
A23N050	25	24	0.47	AT5G10140	AT5G65050	5	0.48
A23N051	25	24	0.47	AT5G10140	AT5G65060	5	0.49
S02N003	25	24	0.47	AT1G12860	AT3G26744	2	0.1
S02N006	25	24	0.47	AT1G12910	AT3G26640	2	0.02
S04N002	25	24	0.47	AT3G48780	AT5G23670	3	0.08
A02N077	26	22	0.3	AT1G06160	AT2G31230	2	0.22
A03N019	26	22	0.3	AT1G09540	AT1G57560	2	0.15
A05N195	26	22	0.3	AT1G18710	AT1G74430	2	0.19
A05N481	26	22	0.3	AT1G26960	AT1G69780	3	0.1
A08N059	26	22	0.3	AT1G49720	AT3G19290	2	0.26
A08N180	26	22	0.3	AT1G53170	AT3G15210	2	0.24
A11N044	26	22	0.3	AT2G37430	AT3G53600	2	0.22
A11N111	26	22	0.3	AT2G40140	AT3G55980	2	0.16
A11N132	26	22	0.3	AT2G40750	AT3G56400	3	0.32
A11N145	26	22	0.3	AT2G41070	AT3G56850	2	0.12
A11N161	26	22	0.3	AT2G41310	AT3G57040	2	0.22
A11N213	26	22	0.3	AT2G42680	AT3G58680	2	0.04
A11N340	26	22	0.3	AT2G46530	AT3G61830	2	0.19
A12N085	26	22	0.3	AT3G02940	AT5G16770	3	0.16
A12N086	26	22	0.3	AT3G02940	AT5G16600	3	0.13
A18N062	26	22	0.3	AT3G46600	AT5G59450	2	0.17
A19N003	26	22	0.3	AT3G49690	AT5G65790	2	0.19
A21N017	26	22	0.3	AT4G17490	AT5G47230	2	0.28
A21N018	26	22	0.3	AT4G17500	AT5G47220	2	0.1
A26N030	26	22	0.3	AT5G07580	AT5G61590	3	0.17
A26N035	26	22	0.3	AT5G07700	AT5G61420	3	0.4
S01N005	26	22	0.3	AT1G03800	AT5G44210	2	0.51
A02N127	27	29	0.53	AT1G07400	AT2G29500	2	0.04
A03N012	27	29	0.53	AT1G09210	AT1G56340	2	0.06
A04N058	27	29	0.53	AT1G14930	AT2G01520	6	0.07
A04N059	27	29	0.53	AT1G14940	AT2G01520	6	0.09
A04N060	27	29	0.53	AT1G14950	AT2G01530	6	0.14
A04N061	27	29	0.53	AT1G14950	AT2G01520	6	0.11
A04N062	27	29	0.53	AT1G14960	AT2G01520	6	0.17
A05N214	27	29	0.53	AT1G19180	AT1G74950	2	0.27
A05N268	27	29	0.53	AT1G20440	AT1G76180	3	0.25
A05N269	27	29	0.53	AT1G20450	AT1G76180	3	0.21
A05N389	27	29	0.53	AT1G23120	AT1G70870	2	0.36
A05N390	27	29	0.53	AT1G23130	AT1G70840	2	0.15
A10N228	27	29	0.53	AT2G21490	AT4G39130	2	0.29
A10N238	27	29	0.53	AT2G21660	AT4G39260	3	0.39
A10N324	27	29	0.53	AT2G24040	AT4G30660	3	0.07
A10N325	27	29	0.53	AT2G24040	AT4G30650	3	0.14
A10N332	27	29	0.53	AT2G24150	AT4G30850	2	0.25
A12N024	27	29	0.53	AT3G01500	AT5G14740	2	0.15
A12N104	27	29	0.53	AT3G03250	AT5G17310	2	0.06
A14N059	27	29	0.53	AT3G09940	AT5G03630	2	0.2
A14N131	27	29	0.53	AT3G11630	AT5G06290	2	0.07
A14N147	27	29	0.53	AT3G12250	AT5G06960	4	0.14
A14N149	27	29	0.53	AT3G12250	AT5G06950	4	0.05
A17N023	27	29	0.53	AT3G44300	AT5G22300	4	0.3
A21N105	27	29	0.53	AT4G19660	AT5G45110	2	0.12
A22N016	27	29	0.53	AT4G24960	AT5G50720	2	0.11
A22N139	27	29	0.53	AT4G27320	AT5G54430	2	0.1
S01N026	27	29	0.53	AT1G04220	AT5G43760	2	0.08
S01N028	27	29	0.53	AT1G04240	AT5G43700	2	0.17
A01N066	28	23	0.56	AT1G02920	AT4G02520	5	0.27
A01N067	28	23	0.56	AT1G02930	AT4G02520	5	0.25
A03N035	28	23	0.56	AT1G09940	AT1G58290	2	0.1
A03N125	28	23	0.56	AT1G12220	AT1G62630	2	0.21
A05N035	28	23	0.56	AT1G16030	AT1G79930	3	0.17
A05N110	28	23	0.56	AT1G17190	AT1G78380	8	0.14
A05N318	28	23	0.56	AT1G21590	AT1G77280	2	0.25
A05N395	28	23	0.56	AT1G23190	AT1G70730	2	0.1
A08N189	28	23	0.56	AT1G53310	AT3G14940	2	0.05
A08N277	28	23	0.56	AT1G56190	AT3G12780	2	0.14
A10N221	28	23	0.56	AT2G21330	AT4G38970	2	0.06
A10N343	28	23	0.56	AT2G24370	AT4G31230	3	0.13
A11N004	28	23	0.56	AT2G35930	AT3G52450	2	0.14
A11N020	28	23	0.56	AT2G36460	AT3G52930	2	0.03
A12N124	28	23	0.56	AT3G03780	AT5G17920	2	0.07
A14N032	28	23	0.56	AT3G09440	AT5G02500	3	0.03
A14N033	28	23	0.56	AT3G09440	AT5G02490	3	0.03
A15N039	28	23	0.56	AT3G22460	AT4G14880	2	0.08
A17N025	28	23	0.56	AT3G44320	AT5G22300	4	0.27
A22N002	28	23	0.56	AT4G24280	AT5G49910	2	0.07
A22N114	28	23	0.56	AT4G26840	AT5G55160	3	0.14
A22N115	28	23	0.56	AT4G26850	AT5G55120	2	0.04
A26N026	28	23	0.56	AT5G07470	AT5G61640	3	0.12
A01N021	29	145	7.77E-011	AT1G01540	AT4G01330	2	0.05
A02N026	29	145	7.77E-011	AT1G05100	AT2G32510	2	0.26
A02N091	29	145	7.77E-011	AT1G06700	AT2G30740	3	0.08
A02N092	29	145	7.77E-011	AT1G06700	AT2G30730	3	0.12
A02N110	29	145	7.77E-011	AT1G07150	AT2G30040	2	0.32
A02N139	29	145	7.77E-011	AT1G07560	AT2G28960	2	0.22
A03N018	29	145	7.77E-011	AT1G09440	AT1G56720	2	0.11
A03N031	29	145	7.77E-011	AT1G09840	AT1G57870	2	0.09
A03N091	29	145	7.77E-011	AT1G11280	AT1G61380	4	0.25
A03N096	29	145	7.77E-011	AT1G11350	AT1G61610	3	0.24
A04N030	29	145	7.77E-011	AT1G14370	AT2G02800	2	0.09
A05N040	29	145	7.77E-011	AT1G16120	AT1G79680	10	0.24
A05N045	29	145	7.77E-011	AT1G16160	AT1G79680	10	0.27
A05N052	29	145	7.77E-011	AT1G16270	AT1G79570	2	0.26
A05N079	29	145	7.77E-011	AT1G16760	AT1G78940	2	0.09
A05N131	29	145	7.77E-011	AT1G17540	AT1G72760	2	0.27
A05N280	29	145	7.77E-011	AT1G20650	AT1G76370	2	0.13
A05N376	29	145	7.77E-011	AT1G22870	AT1G71410	2	0.17
A05N413	29	145	7.77E-011	AT1G23540	AT1G70460	2	0.21
A05N416	29	145	7.77E-011	AT1G23700	AT1G70430	2	0.14
A05N482	29	145	7.77E-011	AT1G26970	AT1G69790	2	0.1
A08N008	29	145	7.77E-011	AT1G48210	AT3G17410	3	0.15
A08N009	29	145	7.77E-011	AT1G48220	AT3G17410	3	0.26
A08N020	29	145	7.77E-011	AT1G48490	AT3G17850	2	0.25
A08N044	29	145	7.77E-011	AT1G49160	AT3G18750	2	0.08
A08N046	29	145	7.77E-011	AT1G49270	AT3G18810	2	0.15
A08N060	29	145	7.77E-011	AT1G49730	AT3G19300	2	0.23
A08N102	29	145	7.77E-011	AT1G51170	AT3G20830	2	0.2
A08N122	29	145	7.77E-011	AT1G51800	AT3G21340	12	0.12
A08N123	29	145	7.77E-011	AT1G51805	AT3G21340	12	0.23
A08N124	29	145	7.77E-011	AT1G51810	AT3G21340	12	0.17
A08N125	29	145	7.77E-011	AT1G51820	AT3G21340	12	0.15
A08N126	29	145	7.77E-011	AT1G51830	AT3G21340	12	0.12
A08N128	29	145	7.77E-011	AT1G51850	AT3G21340	12	0.13
A08N129	29	145	7.77E-011	AT1G51860	AT3G21340	12	0.13
A08N130	29	145	7.77E-011	AT1G51870	AT3G21340	12	0.12
A08N131	29	145	7.77E-011	AT1G51880	AT3G21340	12	0.17
A08N132	29	145	7.77E-011	AT1G51890	AT3G21340	12	0.1
A08N158	29	145	7.77E-011	AT1G52540	AT3G15890	2	0.14
A08N179	29	145	7.77E-011	AT1G53165	AT3G15220	3	0.15
A08N191	29	145	7.77E-011	AT1G53420	AT3G14840	4	0.39
A08N192	29	145	7.77E-011	AT1G53430	AT3G14840	4	0.35
A08N193	29	145	7.77E-011	AT1G53440	AT3G14840	4	0.51
A08N244	29	145	7.77E-011	AT1G55200	AT3G13690	2	0.13
A08N260	29	145	7.77E-011	AT1G55610	AT3G13380	2	0.13
A09N006	29	145	7.77E-011	AT1G63500	AT5G41260	2	0.13
A09N021	29	145	7.77E-011	AT1G64210	AT5G41680	2	0.15
A09N029	29	145	7.77E-011	AT1G64300	AT5G41730	2	0.12
A09N036	29	145	7.77E-011	AT1G64630	AT5G41990	2	0.22
A10N044	29	145	7.77E-011	AT2G16750	AT4G35030	2	0.24
A10N070	29	145	7.77E-011	AT2G17530	AT4G35500	2	0.11
A10N079	29	145	7.77E-011	AT2G17700	AT4G35780	2	0.12
A10N142	29	145	7.77E-011	AT2G19210	AT4G29990	4	0.22
A10N143	29	145	7.77E-011	AT2G19230	AT4G29990	4	0.22
A10N227	29	145	7.77E-011	AT2G21480	AT4G39110	2	0.09
A10N313	29	145	7.77E-011	AT2G23950	AT4G30520	2	0.11
A10N342	29	145	7.77E-011	AT2G24360	AT4G31170	2	0.09
A10N376	29	145	7.77E-011	AT2G25220	AT4G32000	2	0.15
A11N016	29	145	7.77E-011	AT2G36350	AT3G52890	2	0.17
A11N056	29	145	7.77E-011	AT2G37840	AT3G53930	3	0.24
A11N098	29	145	7.77E-011	AT2G39660	AT3G55450	2	0.11
A11N115	29	145	7.77E-011	AT2G40270	AT3G56050	2	0.24
A11N210	29	145	7.77E-011	AT2G42640	AT3G58640	3	0.49
A11N221	29	145	7.77E-011	AT2G42960	AT3G59110	2	0.15
A11N230	29	145	7.77E-011	AT2G43230	AT3G59350	2	0.09
A11N241	29	145	7.77E-011	AT2G43690	AT3G59700	6	0.17
A11N242	29	145	7.77E-011	AT2G43700	AT3G59750	6	0.2
A11N243	29	145	7.77E-011	AT2G43700	AT3G59700	6	0.14
A11N244	29	145	7.77E-011	AT2G43700	AT3G59730	6	0.18
A11N245	29	145	7.77E-011	AT2G43700	AT3G59740	6	0.19
A11N249	29	145	7.77E-011	AT2G43850	AT3G59830	2	0.11
A11N359	29	145	7.77E-011	AT2G47060	AT3G62220	2	0.09
A12N015	29	145	7.77E-011	AT3G01300	AT5G15080	2	0.09
A12N079	29	145	7.77E-011	AT3G02810	AT5G16500	2	0.15
A12N134	29	145	7.77E-011	AT3G03940	AT5G18190	3	0.09
A12N151	29	145	7.77E-011	AT3G04690	AT5G28680	2	0.07
A12N155	29	145	7.77E-011	AT3G04810	AT5G28290	2	0.14
A12N158	29	145	7.77E-011	AT3G04910	AT5G28080	2	0.06
A14N023	29	145	7.77E-011	AT3G09240	AT5G01060	2	0.16
A14N051	29	145	7.77E-011	AT3G09830	AT5G03320	2	0.13
A15N045	29	145	7.77E-011	AT3G22750	AT4G14780	2	0.09
A15N067	29	145	7.77E-011	AT3G23310	AT4G14350	2	0.09
A15N097	29	145	7.77E-011	AT3G24790	AT4G13190	2	0.16
A15N102	29	145	7.77E-011	AT3G25250	AT4G13000	2	0.19
A16N029	29	145	7.77E-011	AT3G27560	AT5G40540	2	0.12
A16N073	29	145	7.77E-011	AT3G29160	AT5G39440	2	0.14
A17N039	29	145	7.77E-011	AT3G44850	AT5G22840	2	0.12
A18N006	29	145	7.77E-011	AT3G45240	AT5G60550	2	0.16
A18N010	29	145	7.77E-011	AT3G45330	AT5G60320	8	0.17
A18N011	29	145	7.77E-011	AT3G45390	AT5G60320	8	0.23
A18N013	29	145	7.77E-011	AT3G45420	AT5G60320	8	0.24
A18N014	29	145	7.77E-011	AT3G45430	AT5G60310	3	0.39
A18N016	29	145	7.77E-011	AT3G45440	AT5G60320	8	0.21
A18N017	29	145	7.77E-011	AT3G45440	AT5G60270	8	0.21
A18N018	29	145	7.77E-011	AT3G45440	AT5G60280	8	0.19
A18N048	29	145	7.77E-011	AT3G46290	AT5G59700	2	0.16
A18N050	29	145	7.77E-011	AT3G46340	AT5G59650	9	0.15
A18N051	29	145	7.77E-011	AT3G46340	AT5G59660	9	0.2
A18N052	29	145	7.77E-011	AT3G46340	AT5G59670	9	0.17
A18N053	29	145	7.77E-011	AT3G46340	AT5G59680	9	0.21
A18N054	29	145	7.77E-011	AT3G46350	AT5G59680	9	0.27
A18N055	29	145	7.77E-011	AT3G46370	AT5G59650	9	0.22
A18N056	29	145	7.77E-011	AT3G46400	AT5G59680	9	0.3
A18N072	29	145	7.77E-011	AT3G46760	AT5G59270	2	0.2
A18N081	29	145	7.77E-011	AT3G46930	AT5G58950	2	0.35
A19N022	29	145	7.77E-011	AT3G50000	AT5G67380	2	0.07
A19N036	29	145	7.77E-011	AT3G50310	AT5G67080	2	0.16
A19N045	29	145	7.77E-011	AT3G50720	AT5G66710	3	0.19
A19N046	29	145	7.77E-011	AT3G50730	AT5G66710	3	0.15
A20N037	29	145	7.77E-011	AT4G05200	AT4G21230	3	0.29
A20N044	29	145	7.77E-011	AT4G10730	AT4G24100	2	0.19
A20N069	29	145	7.77E-011	AT4G11460	AT4G23320	8	0.16
A20N070	29	145	7.77E-011	AT4G11460	AT4G23240	8	0.13
A20N071	29	145	7.77E-011	AT4G11460	AT4G23250	8	0.3
A20N073	29	145	7.77E-011	AT4G11460	AT4G23290	8	0.22
A20N074	29	145	7.77E-011	AT4G11470	AT4G23250	8	0.2
A20N075	29	145	7.77E-011	AT4G11480	AT4G23250	8	0.23
A20N076	29	145	7.77E-011	AT4G11490	AT4G23200	7	0.3
A20N077	29	145	7.77E-011	AT4G11530	AT4G23300	7	0.25
A20N079	29	145	7.77E-011	AT4G11530	AT4G23200	7	0.16
A20N081	29	145	7.77E-011	AT4G11530	AT4G23220	7	0.21
A21N027	29	145	7.77E-011	AT4G17640	AT5G47080	2	0.12
A21N028	29	145	7.77E-011	AT4G17660	AT5G47070	2	0.17
A21N090	29	145	7.77E-011	AT4G19110	AT5G45430	2	0.16
A22N011	29	145	7.77E-011	AT4G24810	AT5G50330	2	0.19
A22N031	29	145	7.77E-011	AT4G25390	AT5G51770	2	0.18
A22N092	29	145	7.77E-011	AT4G26540	AT5G56040	2	0.16
A22N099	29	145	7.77E-011	AT4G26610	AT5G55910	2	0.04
A22N117	29	145	7.77E-011	AT4G26890	AT5G55090	2	0.33
A23N060	29	145	7.77E-011	AT5G10290	AT5G65240	2	0.13
A23N072	29	145	7.77E-011	AT5G10530	AT5G65600	2	0.28
A24N024	29	145	7.77E-011	AT5G11410	AT5G25440	2	0.28
A24N036	29	145	7.77E-011	AT5G12000	AT5G26150	2	0.12
A25N017	29	145	7.77E-011	AT1G66460	AT5G37790	2	0.13
A25N036	29	145	7.77E-011	AT1G66880	AT5G38210	3	0.29
A25N039	29	145	7.77E-011	AT1G66910	AT5G38260	5	0.32
A25N040	29	145	7.77E-011	AT1G66920	AT5G38250	3	0.24
A25N041	29	145	7.77E-011	AT1G66920	AT5G38240	3	0.2
A25N042	29	145	7.77E-011	AT1G66930	AT5G38260	5	0.21
A25N044	29	145	7.77E-011	AT1G67000	AT5G38260	5	0.25
A26N004	29	145	7.77E-011	AT5G07140	AT5G58520	2	0.16
A26N005	29	145	7.77E-011	AT5G07150	AT5G58540	2	0.35
A26N031	29	145	7.77E-011	AT5G07620	AT5G61570	2	0.22
S01N038	29	145	7.77E-011	AT1G04440	AT5G43320	2	0.11
S02N038	29	145	7.77E-011	AT1G13350	AT3G25840	2	0.29
A01N033	30	38	7.91E-011	AT1G01740	AT4G00710	2	0.13
A03N051	30	38	7.91E-011	AT1G10410	AT1G59650	2	0.15
A03N055	30	38	7.91E-011	AT1G10530	AT1G60010	2	0.04
A05N048	30	38	7.91E-011	AT1G16220	AT1G79630	2	0.18
A05N160	30	38	7.91E-011	AT1G17940	AT1G73390	2	0.07
A05N237	30	38	7.91E-011	AT1G19680	AT1G75400	2	0.24
A05N295	30	38	7.91E-011	AT1G21010	AT1G76600	2	0.26
A05N322	30	38	7.91E-011	AT1G21740	AT1G77500	2	0.18
A05N411	30	38	7.91E-011	AT1G23490	AT1G70490	2	0.02
A10N053	30	38	7.91E-011	AT2G17090	AT4G35230	4	0.25
A10N054	30	38	7.91E-011	AT2G17110	AT4G35240	2	0.12
A10N057	30	38	7.91E-011	AT2G17160	AT4G35230	4	0.48
A10N135	30	38	7.91E-011	AT2G19090	AT4G30130	2	0.14
A10N176	30	38	7.91E-011	AT2G20140	AT4G29040	2	0.02
A10N256	30	38	7.91E-011	AT2G22310	AT4G39910	2	0.05
A10N306	30	38	7.91E-011	AT2G23690	AT4G37240	2	0.21
A10N339	30	38	7.91E-011	AT2G24320	AT4G31020	2	0.1
A10N349	30	38	7.91E-011	AT2G24450	AT4G31370	2	0.49
A10N367	30	38	7.91E-011	AT2G25070	AT4G31860	2	0.11
A11N121	30	38	7.91E-011	AT2G40410	AT3G56170	2	0.28
A11N162	30	38	7.91E-011	AT2G41330	AT3G57070	2	0.22
A11N363	30	38	7.91E-011	AT2G47170	AT3G62290	2	0.01
A11N386	30	38	7.91E-011	AT2G48150	AT3G63080	2	0.11
A12N100	30	38	7.91E-011	AT3G03120	AT5G17060	2	0.07
A12N106	30	38	7.91E-011	AT3G03280	AT5G17350	2	0.2
A14N005	30	38	7.91E-011	AT3G08870	AT5G01540	4	0.29
A14N031	30	38	7.91E-011	AT3G09400	AT5G02400	2	0.19
A14N048	30	38	7.91E-011	AT3G09770	AT5G03200	2	0.17
A15N065	30	38	7.91E-011	AT3G23280	AT4G14360	3	0.25
A15N086	30	38	7.91E-011	AT3G23930	AT4G13540	2	0.26
A16N074	30	38	7.91E-011	AT3G29180	AT5G39430	2	0.11
A19N025	30	38	7.91E-011	AT3G50080	AT5G67250	2	0.12
A19N048	30	38	7.91E-011	AT3G50800	AT5G66580	2	0.13
A22N147	30	38	7.91E-011	AT4G27570	AT5G54060	4	0.25
A25N006	30	38	7.91E-011	AT1G65710	AT5G37010	2	0.16
S02N002	30	38	7.91E-011	AT1G12850	AT3G26780	2	0.1
S02N043	30	38	7.91E-011	AT1G13580	AT3G25540	2	0.19
S04N020	30	38	7.91E-011	AT3G49370	AT5G24430	2	0.11
A02N140	31	22	0.14	AT1G07570	AT2G28930	2	0.07
A03N024	31	22	0.14	AT1G09600	AT1G57700	2	0.18
A05N193	31	22	0.14	AT1G18670	AT1G74330	2	0.16
A07N029	31	22	0.14	AT1G33770	AT4G10010	2	0.17
A08N054	31	22	0.14	AT1G49580	AT3G19100	2	0.13
A08N057	31	22	0.14	AT1G49630	AT3G19170	2	0.13
A08N096	31	22	0.14	AT1G50700	AT3G20410	2	0.07
A10N061	31	22	0.14	AT2G17290	AT4G35310	2	0.06
A10N091	31	22	0.14	AT2G17890	AT4G36070	2	0.1
A10N397	31	22	0.14	AT2G25940	AT4G32940	2	0.12
A11N150	31	22	0.14	AT2G41140	AT3G56760	2	0.06
A11N177	31	22	0.14	AT2G41860	AT3G57530	2	0.12
A14N088	31	22	0.14	AT3G10660	AT5G04870	2	0.09
A20N015	31	22	0.14	AT4G04700	AT4G21940	5	0.26
A20N016	31	22	0.14	AT4G04710	AT4G21940	5	0.26
A20N017	31	22	0.14	AT4G04720	AT4G21940	5	0.08
A20N018	31	22	0.14	AT4G04740	AT4G21940	5	0.19
A22N024	31	22	0.14	AT4G25160	AT5G51270	2	0.29
S01N001	31	22	0.14	AT1G03740	AT5G44290	2	0.14
S02N032	31	22	0.14	AT1G13270	AT3G25740	2	0.23
S07N005	31	22	0.14	AT5G12180	AT5G19360	2	0.04
S07N009	31	22	0.14	AT5G12480	AT5G19450	2	0.07
A02N030	32	20	0.93	AT1G05170	AT2G32430	2	0.1
A03N141	32	20	0.93	AT1G12730	AT1G63110	2	0.34
A04N021	32	20	0.93	AT1G14220	AT2G02990	3	0.12
A05N026	32	20	0.93	AT1G15920	AT1G80780	2	0.13
A05N247	32	20	0.93	AT1G19910	AT1G75630	2	0.01
A05N266	32	20	0.93	AT1G20370	AT1G76120	2	0.2
A05N331	32	20	0.93	AT1G22015	AT1G77810	2	0.17
A05N373	32	20	0.93	AT1G22760	AT1G71770	2	0.06
A06N057	32	20	0.93	AT1G30820	AT2G34890	2	0.22
A08N058	32	20	0.93	AT1G49710	AT3G19280	2	0.16
A08N074	32	20	0.93	AT1G50090	AT3G19710	3	0.19
A08N075	32	20	0.93	AT1G50110	AT3G19710	3	0.19
A08N187	32	20	0.93	AT1G53290	AT3G14960	2	0.14
A10N195	32	20	0.93	AT2G20610	AT4G28410	3	0.14
A10N379	32	20	0.93	AT2G25300	AT4G32120	2	0.17
A10N391	32	20	0.93	AT2G25610	AT4G32530	2	0.01
A12N030	32	20	0.93	AT3G01620	AT5G14480	2	0.11
A14N080	32	20	0.93	AT3G10550	AT5G04540	2	0.21
A17N020	32	20	0.93	AT3G44260	AT5G22250	2	0.18
A22N068	32	20	0.93	AT4G25970	AT5G57190	2	0.11
A01N050	33	28	0.31	AT1G02580	AT4G02020	2	0.32
A04N028	33	28	0.31	AT1G14350	AT2G02820	2	0.17
A05N037	33	28	0.31	AT1G16060	AT1G79700	2	0.31
A05N078	33	28	0.31	AT1G16710	AT1G79000	3	0.19
A05N159	33	28	0.31	AT1G17920	AT1G73360	2	0.16
A05N387	33	28	0.31	AT1G23080	AT1G70940	2	0.05
A06N045	33	28	0.31	AT1G30490	AT2G34710	2	0.11
A08N103	33	28	0.31	AT1G51190	AT3G20840	2	0.06
A08N177	33	28	0.31	AT1G53160	AT3G15270	2	0.26
A08N183	33	28	0.31	AT1G53230	AT3G15030	2	0.21
A08N202	33	28	0.31	AT1G53700	AT3G14370	2	0.14
A11N078	33	28	0.31	AT2G39250	AT3G54990	2	0.28
A11N180	33	28	0.31	AT2G41940	AT3G58070	2	0.18
A11N190	33	28	0.31	AT2G42200	AT3G57920	2	0.23
A12N008	33	28	0.31	AT3G01140	AT5G15310	2	0.21
A12N039	33	28	0.31	AT3G02000	AT5G14070	2	0.18
A13N031	33	28	0.31	AT3G07780	AT5G48160	2	0.09
A14N061	33	28	0.31	AT3G10000	AT5G03680	2	0.21
A16N038	33	28	0.31	AT3G27920	AT5G40330	2	0.19
A19N001	33	28	0.31	AT3G49670	AT5G65700	2	0.09
A19N037	33	28	0.31	AT3G50330	AT5G67060	2	0.1
A20N027	33	28	0.31	AT4G04890	AT4G21750	2	0.05
A21N024	33	28	0.31	AT4G17580	AT5G47120	3	0.19
A21N120	33	28	0.31	AT4G20140	AT5G44700	2	0.2
A23N067	33	28	0.31	AT5G10440	AT5G65420	2	0.29
A23N070	33	28	0.31	AT5G10510	AT5G65510	2	0.1
A26N048	33	28	0.31	AT5G08070	AT5G60970	2	0.09
S05N010	33	28	0.31	AT5G08335	AT5G23320	2	0.16
A02N001	34	25	0.59	AT1G04450	AT2G33460	2	0.16
A03N113	34	25	0.59	AT1G12040	AT1G62440	2	0.24
A03N136	34	25	0.59	AT1G12560	AT1G62980	2	0.15
A03N137	34	25	0.59	AT1G12610	AT1G63030	2	0.19
A05N200	34	25	0.59	AT1G18800	AT1G74560	2	0.08
A05N308	34	25	0.59	AT1G21170	AT1G76850	2	0.21
A05N475	34	25	0.59	AT1G26770	AT1G69530	2	0.07
A06N021	34	25	0.59	AT1G29170	AT2G34150	2	0.3
A06N067	34	25	0.59	AT1G31420	AT2G35620	2	0.18
A08N003	34	25	0.59	AT1G48020	AT3G17220	3	0.6
A10N067	34	25	0.59	AT2G17420	AT4G35460	2	0.11
A10N200	34	25	0.59	AT2G20750	AT4G28250	2	0.22
A10N279	34	25	0.59	AT2G22860	AT4G37720	2	0.37
A11N099	34	25	0.59	AT2G39700	AT3G55500	2	0.09
A11N154	34	25	0.59	AT2G41210	AT3G56960	2	0.08
A11N176	34	25	0.59	AT2G41850	AT3G57510	2	0.28
A11N292	34	25	0.59	AT2G45110	AT3G60570	2	0.22
A11N346	34	25	0.59	AT2G46770	AT3G61910	2	0.19
A12N043	34	25	0.59	AT3G02170	AT5G15580	2	0.26
A14N003	34	25	0.59	AT3G08850	AT5G01770	2	0.15
A15N073	34	25	0.59	AT3G23670	AT4G14150	2	0.24
A19N008	34	25	0.59	AT3G49780	AT5G65870	2	0.25
A19N054	34	25	0.59	AT3G50960	AT5G66410	2	0.05
A22N105	34	25	0.59	AT4G26690	AT5G55480	2	0.25
A23N016	34	25	0.59	AT5G09350	AT5G64070	2	0.16
A03N070	35	20	0.02	AT1G10850	AT1G60630	2	0
A03N135	35	20	0.02	AT1G12460	AT1G62950	2	0.17
A04N032	35	20	0.02	AT1G14390	AT2G02780	2	0.23
A05N147	35	20	0.02	AT1G17750	AT1G73080	3	0.36
A05N492	35	20	0.02	AT1G27190	AT1G69990	2	0.1
A06N022	35	20	0.02	AT1G29230	AT2G34180	2	0.18
A08N019	35	20	0.02	AT1G48480	AT3G17840	2	0.14
A08N091	35	20	0.02	AT1G50610	AT3G20190	2	0.08
A08N203	35	20	0.02	AT1G53730	AT3G14350	2	0.15
A09N003	35	20	0.02	AT1G63430	AT5G41180	2	0.29
A10N015	35	20	0.02	AT2G15300	AT4G34220	2	0.25
A10N291	35	20	0.02	AT2G23300	AT4G37250	2	0.17
A11N193	35	20	0.02	AT2G42290	AT3G57830	2	0.27
A12N081	35	20	0.02	AT3G02880	AT5G16590	2	0.15
A17N007	35	20	0.02	AT3G42880	AT5G20690	2	0.19
A19N029	35	20	0.02	AT3G50230	AT5G67200	2	0.22
A21N065	35	20	0.02	AT4G18640	AT5G45840	2	0.23
A21N069	35	20	0.02	AT4G18700	AT5G45810	2	0.03
A24N013	35	20	0.02	AT5G10930	AT5G25110	2	0.12
A26N001	35	20	0.02	AT5G07070	AT5G58380	2	0.07
A01N057	36	22	0.18	AT1G02780	AT4G02230	2	0.01
A05N479	36	22	0.18	AT1G26880	AT1G69620	2	0.03
A08N152	36	22	0.18	AT1G52300	AT3G16080	2	0.06
A10N164	36	22	0.18	AT2G19730	AT4G29410	2	0.08
A11N023	36	22	0.18	AT2G36620	AT3G53020	2	0.02
A11N087	36	22	0.18	AT2G39390	AT3G55170	2	0.07
A11N126	36	22	0.18	AT2G40510	AT3G56340	3	0.01
A11N129	36	22	0.18	AT2G40590	AT3G56340	3	0.02
A11N169	36	22	0.18	AT2G41630	AT3G57370	2	0.61
A11N235	36	22	0.18	AT2G43460	AT3G59540	2	0.01
A11N312	36	22	0.18	AT2G45710	AT3G61110	2	0.04
A12N159	36	22	0.18	AT3G04920	AT5G28060	2	0.02
A14N036	36	22	0.18	AT3G09500	AT5G02610	2	0.07
A14N062	36	22	0.18	AT3G10090	AT5G03850	2	0
A21N021	36	22	0.18	AT4G17560	AT5G47190	2	0.23
A21N051	36	22	0.18	AT4G18100	AT5G46430	2	0.04
A22N049	36	22	0.18	AT4G25630	AT5G52470	3	0.05
A22N077	36	22	0.18	AT4G26230	AT5G56710	2	0.02
A25N002	36	22	0.18	AT1G65220	AT5G36230	2	0.11
S04N009	36	22	0.18	AT3G48960	AT5G23900	3	0.09
S04N011	36	22	0.18	AT3G49010	AT5G23900	3	0.05
S06N005	36	22	0.18	AT3G47460	AT5G62410	2	0.18
A01N014	37	102	8.14E-011	AT1G01380	AT4G01060	2	0.17
A02N036	37	102	8.14E-011	AT1G05230	AT2G32370	2	0.27
A02N069	37	102	8.14E-011	AT1G05920	AT2G31420	3	0.31
A02N073	37	102	8.14E-011	AT1G06070	AT2G31370	2	0.14
A02N152	37	102	8.14E-011	AT1G08000	AT2G28340	3	0.36
A02N153	37	102	8.14E-011	AT1G08010	AT2G28340	3	0.37
A03N004	37	102	8.14E-011	AT1G08970	AT1G54830	2	0.03
A03N053	37	102	8.14E-011	AT1G10450	AT1G59890	2	0.32
A04N001	37	102	8.14E-011	AT1G13600	AT2G04038	2	0.09
A04N009	37	102	8.14E-011	AT1G13960	AT2G03340	2	0.16
A04N039	37	102	8.14E-011	AT1G14510	AT2G02470	2	0.12
A04N048	37	102	8.14E-011	AT1G14685	AT2G01930	2	0.11
A05N070	37	102	8.14E-011	AT1G16490	AT1G79180	2	0.24
A05N114	37	102	8.14E-011	AT1G17310	AT1G72350	2	0.27
A05N134	37	102	8.14E-011	AT1G17590	AT1G72830	2	0.34
A05N161	37	102	8.14E-011	AT1G17950	AT1G73410	2	0.26
A05N211	37	102	8.14E-011	AT1G19000	AT1G74840	2	0.15
A05N216	37	102	8.14E-011	AT1G19210	AT1G74930	2	0.35
A05N238	37	102	8.14E-011	AT1G19700	AT1G75430	3	0.2
A05N239	37	102	8.14E-011	AT1G19700	AT1G75410	3	0.2
A05N328	37	102	8.14E-011	AT1G21910	AT1G77640	2	0.22
A05N340	37	102	8.14E-011	AT1G22190	AT1G78080	2	0.15
A05N374	37	102	8.14E-011	AT1G22810	AT1G71520	2	0.25
A05N381	37	102	8.14E-011	AT1G22985	AT1G71130	2	0.24
A05N432	37	102	8.14E-011	AT1G24190	AT1G70060	5	0.25
A05N433	37	102	8.14E-011	AT1G24200	AT1G70060	5	0.33
A05N454	37	102	8.14E-011	AT1G25470	AT1G68550	2	0.09
A05N484	37	102	8.14E-011	AT1G27050	AT1G69780	3	0.17
A05N493	37	102	8.14E-011	AT1G27220	AT1G70060	5	0.31
A05N494	37	102	8.14E-011	AT1G27250	AT1G70060	5	0.36
A06N050	37	102	8.14E-011	AT1G30650	AT2G34830	2	0.2
A08N092	37	102	8.14E-011	AT1G50620	AT3G20280	2	0.38
A08N094	37	102	8.14E-011	AT1G50640	AT3G20310	2	0.26
A08N114	37	102	8.14E-011	AT1G51600	AT3G21175	2	0.22
A08N212	37	102	8.14E-011	AT1G53910	AT3G14230	2	0.24
A08N227	37	102	8.14E-011	AT1G54160	AT3G14020	2	0.37
A08N261	37	102	8.14E-011	AT1G55650	AT3G13350	2	0.35
A09N015	37	102	8.14E-011	AT1G64000	AT5G41570	2	0.23
A10N034	37	102	8.14E-011	AT2G16400	AT4G34610	2	0.28
A10N045	37	102	8.14E-011	AT2G16770	AT4G35040	2	0.2
A10N110	37	102	8.14E-011	AT2G18380	AT4G36620	2	0.21
A10N114	37	102	8.14E-011	AT2G18550	AT4G36740	2	0.17
A10N204	37	102	8.14E-011	AT2G20880	AT4G28140	2	0.2
A10N216	37	102	8.14E-011	AT2G21230	AT4G38900	2	0.14
A10N217	37	102	8.14E-011	AT2G21240	AT4G38910	2	0.2
A10N237	37	102	8.14E-011	AT2G21650	AT4G39250	2	0.45
A10N252	37	102	8.14E-011	AT2G22200	AT4G39780	2	0.24
A10N274	37	102	8.14E-011	AT2G22800	AT4G37790	2	0.14
A10N278	37	102	8.14E-011	AT2G22850	AT4G37730	2	0.27
A10N292	37	102	8.14E-011	AT2G23340	AT4G36900	2	0.13
A10N357	37	102	8.14E-011	AT2G24650	AT4G31650	5	0.36
A10N358	37	102	8.14E-011	AT2G24700	AT4G31660	5	0.2
A10N359	37	102	8.14E-011	AT2G24700	AT4G31640	5	0.39
A10N360	37	102	8.14E-011	AT2G24700	AT4G31650	5	0.29
A10N394	37	102	8.14E-011	AT2G25820	AT4G32800	2	0.17
A11N030	37	102	8.14E-011	AT2G37060	AT3G53340	2	0.17
A11N048	37	102	8.14E-011	AT2G37520	AT3G53680	2	0.22
A11N131	37	102	8.14E-011	AT2G40740	AT3G56400	3	0.18
A11N140	37	102	8.14E-011	AT2G40950	AT3G56660	2	0.29
A11N198	37	102	8.14E-011	AT2G42380	AT3G58120	2	0.16
A11N286	37	102	8.14E-011	AT2G44910	AT3G60390	2	0.1
A11N288	37	102	8.14E-011	AT2G44940	AT3G60490	2	0.29
A11N289	37	102	8.14E-011	AT2G45050	AT3G60530	2	0.16
A11N311	37	102	8.14E-011	AT2G45650	AT3G61120	2	0.19
A11N366	37	102	8.14E-011	AT2G47260	AT3G62340	2	0.27
A12N011	37	102	8.14E-011	AT3G01220	AT5G15150	2	0.2
A12N017	37	102	8.14E-011	AT3G01320	AT5G15040	4	0.24
A12N018	37	102	8.14E-011	AT3G01320	AT5G15020	4	0.23
A12N019	37	102	8.14E-011	AT3G01320	AT5G15030	4	0.14
A12N020	37	102	8.14E-011	AT3G01330	AT5G14960	2	0.48
A12N105	37	102	8.14E-011	AT3G03260	AT5G17320	2	0.3
A12N120	37	102	8.14E-011	AT3G03660	AT5G17810	2	0.29
A12N150	37	102	8.14E-011	AT3G04670	AT5G28650	2	0.12
A13N010	37	102	8.14E-011	AT3G06740	AT5G49300	2	0.3
A14N029	37	102	8.14E-011	AT3G09370	AT5G02320	2	0.26
A14N107	37	102	8.14E-011	AT3G11200	AT5G05610	2	0.14
A15N092	37	102	8.14E-011	AT3G24310	AT4G13480	2	0.13
A17N005	37	102	8.14E-011	AT3G42790	AT5G20510	2	0.12
A19N030	37	102	8.14E-011	AT3G50260	AT5G67190	2	0.08
A19N058	37	102	8.14E-011	AT3G51080	AT5G66320	2	0.23
A20N008	37	102	8.14E-011	AT4G04450	AT4G22070	2	0.2
A20N052	37	102	8.14E-011	AT4G11070	AT4G23810	2	0.36
A20N053	37	102	8.14E-011	AT4G11080	AT4G23800	2	0.17
A20N088	37	102	8.14E-011	AT4G11880	AT4G22950	2	0.15
A21N010	37	102	8.14E-011	AT4G17460	AT5G47370	2	0.09
A21N022	37	102	8.14E-011	AT4G17570	AT5G47140	2	0.24
A21N032	37	102	8.14E-011	AT4G17710	AT5G46880	2	0.26
A21N056	37	102	8.14E-011	AT4G18170	AT5G46350	2	0.2
A22N037	37	102	8.14E-011	AT4G25470	AT5G51990	5	0.14
A22N038	37	102	8.14E-011	AT4G25480	AT5G51990	5	0.15
A22N042	37	102	8.14E-011	AT4G25530	AT5G52170	2	0.39
A22N043	37	102	8.14E-011	AT4G25560	AT5G52260	2	0.31
A22N086	37	102	8.14E-011	AT4G26440	AT5G56270	2	0.12
A23N059	37	102	8.14E-011	AT5G10280	AT5G65230	2	0.28
A24N020	37	102	8.14E-011	AT5G11190	AT5G25390	3	0.13
A24N021	37	102	8.14E-011	AT5G11190	AT5G25190	3	0.32
A26N016	37	102	8.14E-011	AT5G07310	AT5G61890	2	0.17
A26N029	37	102	8.14E-011	AT5G07580	AT5G61600	3	0.11
S01N014	37	102	8.14E-011	AT1G03970	AT5G44080	2	0.22
S01N035	37	102	8.14E-011	AT1G04370	AT5G43410	2	0.07
S02N031	37	102	8.14E-011	AT1G13260	AT3G25730	2	0.23
S06N027	37	102	8.14E-011	AT3G48590	AT5G63470	2	0.13
A01N071	38	99	1.05E-010	AT1G03040	AT4G02590	2	0.11
A02N076	38	99	1.05E-010	AT1G06150	AT2G31280	2	0.34
A02N078	38	99	1.05E-010	AT1G06170	AT2G31220	3	0.15
A02N079	38	99	1.05E-010	AT1G06170	AT2G31210	3	0.08
A02N138	38	99	1.05E-010	AT1G07530	AT2G29060	3	0.12
A02N142	38	99	1.05E-010	AT1G07640	AT2G28810	2	0.13
A03N127	38	99	1.05E-010	AT1G12260	AT1G62700	2	0.13
A04N044	38	99	1.05E-010	AT1G14600	AT2G02060	3	0.31
A05N075	38	99	1.05E-010	AT1G16690	AT1G79020	2	0.19
A05N177	38	99	1.05E-010	AT1G18400	AT1G73830	2	0.34
A05N185	38	99	1.05E-010	AT1G18570	AT1G74080	2	0.24
A05N199	38	99	1.05E-010	AT1G18790	AT1G74480	2	0.28
A05N229	38	99	1.05E-010	AT1G19510	AT1G75250	2	0.06
A05N290	38	99	1.05E-010	AT1G20910	AT1G76510	2	0.35
A05N293	38	99	1.05E-010	AT1G20980	AT1G76580	2	0.21
A05N357	38	99	1.05E-010	AT1G22490	AT1G72210	2	0.19
A05N445	38	99	1.05E-010	AT1G25250	AT1G68130	2	0.18
A05N447	38	99	1.05E-010	AT1G25340	AT1G68320	2	0.24
A05N451	38	99	1.05E-010	AT1G25440	AT1G68520	2	0.18
A05N457	38	99	1.05E-010	AT1G25550	AT1G68670	2	0.18
A05N462	38	99	1.05E-010	AT1G26260	AT1G68920	2	0.15
A05N476	38	99	1.05E-010	AT1G26780	AT1G69560	2	0.15
A05N477	38	99	1.05E-010	AT1G26790	AT1G69570	2	0.51
A06N001	38	99	1.05E-010	AT1G28050	AT2G33500	2	0.21
A06N020	38	99	1.05E-010	AT1G29160	AT2G34140	2	0.14
A06N051	38	99	1.05E-010	AT1G30670	AT2G34820	2	0.4
A06N056	38	99	1.05E-010	AT1G30810	AT2G34880	2	0.18
A06N065	38	99	1.05E-010	AT1G31310	AT2G35640	2	0.2
A06N076	38	99	1.05E-010	AT1G32360	AT2G35430	2	0.19
A07N047	38	99	1.05E-010	AT1G35460	AT4G09180	2	0.15
A08N067	38	99	1.05E-010	AT1G49830	AT3G19500	2	0.37
A08N104	38	99	1.05E-010	AT1G51220	AT3G20880	2	0.11
A08N119	38	99	1.05E-010	AT1G51700	AT3G21270	2	0.11
A08N221	38	99	1.05E-010	AT1G54060	AT3G14180	2	0.1
A08N237	38	99	1.05E-010	AT1G55110	AT3G13810	2	0.23
A10N010	38	99	1.05E-010	AT2G14760	AT4G33880	2	0.12
A10N059	38	99	1.05E-010	AT2G17180	AT4G35280	2	0.24
A10N096	38	99	1.05E-010	AT2G18060	AT4G36160	2	0.2
A10N106	38	99	1.05E-010	AT2G18300	AT4G36540	2	0.28
A10N169	38	99	1.05E-010	AT2G19810	AT4G29190	2	0.2
A10N174	38	99	1.05E-010	AT2G20100	AT4G29100	3	0.25
A10N178	38	99	1.05E-010	AT2G20180	AT4G28790	4	0.25
A10N179	38	99	1.05E-010	AT2G20180	AT4G28800	4	0.43
A10N187	38	99	1.05E-010	AT2G20400	AT4G28610	2	0.29
A10N220	38	99	1.05E-010	AT2G21320	AT4G38960	2	0.16
A10N271	38	99	1.05E-010	AT2G22750	AT4G37850	4	0.29
A10N272	38	99	1.05E-010	AT2G22760	AT4G37850	4	0.21
A10N273	38	99	1.05E-010	AT2G22770	AT4G37850	4	0.24
A10N336	38	99	1.05E-010	AT2G24260	AT4G30980	2	0.22
A10N350	38	99	1.05E-010	AT2G24500	AT4G31420	2	0.18
A11N106	38	99	1.05E-010	AT2G39880	AT3G55730	2	0.21
A11N123	38	99	1.05E-010	AT2G40435	AT3G56220	2	0.32
A11N149	38	99	1.05E-010	AT2G41130	AT3G56770	2	0.12
A11N155	38	99	1.05E-010	AT2G41240	AT3G56980	3	0.34
A11N156	38	99	1.05E-010	AT2G41240	AT3G56970	3	0.34
A11N194	38	99	1.05E-010	AT2G42300	AT3G57800	2	0.17
A11N293	38	99	1.05E-010	AT2G45120	AT3G60580	2	0.2
A11N296	38	99	1.05E-010	AT2G45160	AT3G60630	2	0.25
A11N348	38	99	1.05E-010	AT2G46810	AT3G61950	2	0.32
A12N077	38	99	1.05E-010	AT3G02790	AT5G16470	2	0.09
A12N138	38	99	1.05E-010	AT3G04030	AT5G18240	2	0.18
A13N024	38	99	1.05E-010	AT3G07340	AT5G48560	2	0.3
A14N083	38	99	1.05E-010	AT3G10580	AT5G04760	3	0.22
A14N084	38	99	1.05E-010	AT3G10590	AT5G04760	3	0.24
A14N094	38	99	1.05E-010	AT3G10760	AT5G05090	2	0.05
A14N104	38	99	1.05E-010	AT3G11100	AT5G05550	2	0.09
A14N111	38	99	1.05E-010	AT3G11280	AT5G05790	2	0.16
A14N129	38	99	1.05E-010	AT3G11580	AT5G06250	2	0.19
A14N144	38	99	1.05E-010	AT3G12130	AT5G06770	2	0.2
A15N063	38	99	1.05E-010	AT3G23210	AT4G14410	2	0.11
A16N034	38	99	1.05E-010	AT3G27785	AT5G40360	3	0.29
A16N064	38	99	1.05E-010	AT3G28920	AT5G39760	2	0.15
A16N069	38	99	1.05E-010	AT3G29020	AT5G39700	2	0.37
A18N007	38	99	1.05E-010	AT3G45260	AT5G60470	2	0.26
A18N027	38	99	1.05E-010	AT3G45610	AT5G60200	2	0.24
A18N064	38	99	1.05E-010	AT3G46640	AT5G59570	2	0.16
A19N039	38	99	1.05E-010	AT3G50410	AT5G66940	2	0.27
A19N043	38	99	1.05E-010	AT3G50650	AT5G66770	2	0.16
A19N044	38	99	1.05E-010	AT3G50700	AT5G66730	2	0.12
A20N033	38	99	1.05E-010	AT4G05170	AT4G21340	2	0.29
A21N038	38	99	1.05E-010	AT4G17880	AT5G46830	3	0.1
A21N039	38	99	1.05E-010	AT4G17880	AT5G46760	3	0.15
A22N032	38	99	1.05E-010	AT4G25400	AT5G51780	2	0.35
A22N033	38	99	1.05E-010	AT4G25410	AT5G51790	2	0.34
A22N119	38	99	1.05E-010	AT4G26930	AT5G55020	2	0.19
A22N134	38	99	1.05E-010	AT4G27240	AT5G54630	2	0.11
A22N138	38	99	1.05E-010	AT4G27310	AT5G54470	2	0.21
A23N048	38	99	1.05E-010	AT5G10120	AT5G65100	2	0.12
A23N075	38	99	1.05E-010	AT5G10570	AT5G65640	2	0.15
A24N014	38	99	1.05E-010	AT5G10970	AT5G25160	2	0.19
A25N018	38	99	1.05E-010	AT1G66470	AT5G37800	2	0.25
S01N006	38	99	1.05E-010	AT1G03840	AT5G44160	2	0.12
S02N036	38	99	1.05E-010	AT1G13300	AT3G25790	2	0.23
S02N039	38	99	1.05E-010	AT1G13450	AT3G25990	2	0.1
S03N027	38	99	1.05E-010	AT3G06380	AT5G18680	2	0.16
S05N001	38	99	1.05E-010	AT5G08190	AT5G23090	2	0.04
S05N009	38	99	1.05E-010	AT5G08330	AT5G23280	2	0.11
S05N022	38	99	1.05E-010	AT5G08520	AT5G23650	2	0.4
S06N006	38	99	1.05E-010	AT3G47500	AT5G62430	2	0.23
A01N073	39	25	7.62E-011	AT1G03060	AT4G02660	2	0.21
A01N083	39	25	7.62E-011	AT1G03440	AT4G03010	2	0.13
A03N043	39	25	7.62E-011	AT1G10210	AT1G59580	2	0.06
A05N111	39	25	7.62E-011	AT1G17240	AT1G72300	3	0.26
A05N112	39	25	7.62E-011	AT1G17250	AT1G72300	3	0.33
A05N153	39	25	7.62E-011	AT1G17820	AT1G73200	2	0.27
A05N164	39	25	7.62E-011	AT1G18150	AT1G73670	2	0.08
A05N469	39	25	7.62E-011	AT1G26600	AT1G69320	2	0.3
A08N197	39	25	7.62E-011	AT1G53510	AT3G14720	2	0.09
A09N035	39	25	7.62E-011	AT1G64610	AT5G42010	2	0.17
A10N103	39	25	7.62E-011	AT2G18170	AT4G36450	2	0.05
A10N382	39	25	7.62E-011	AT2G25350	AT4G32160	2	0.23
A11N247	39	25	7.62E-011	AT2G43790	AT3G59790	2	0.2
A13N003	39	25	7.62E-011	AT3G06630	AT5G49470	4	0.22
A14N053	39	25	7.62E-011	AT3G09880	AT5G03470	2	0.08
A15N049	39	25	7.62E-011	AT3G22810	AT4G14740	2	0.12
A15N064	39	25	7.62E-011	AT3G23270	AT4G14370	2	0.07
A17N018	39	25	7.62E-011	AT3G43740	AT5G21090	2	0.2
A19N007	39	25	7.62E-011	AT3G49750	AT5G65830	2	0.11
A20N090	39	25	7.62E-011	AT4G11920	AT4G22910	2	0.12
A21N006	39	25	7.62E-011	AT4G17350	AT5G47440	2	0.21
S02N030	39	25	7.62E-011	AT1G13230	AT3G25670	2	0.27
S02N040	39	25	7.62E-011	AT1G13460	AT3G26030	3	0.12
S02N041	39	25	7.62E-011	AT1G13460	AT3G26020	3	0.1
S07N003	39	25	7.62E-011	AT5G12150	AT5G19390	2	0.15
A02N060	40	20	0.62	AT1G05830	AT2G31650	4	0.28
A05N013	40	20	0.62	AT1G15570	AT1G80370	2	0.22
A05N163	40	20	0.62	AT1G18040	AT1G73690	2	0.14
A05N277	40	20	0.62	AT1G20590	AT1G76310	3	0.17
A05N278	40	20	0.62	AT1G20610	AT1G76310	3	0.14
A08N056	40	20	0.62	AT1G49620	AT3G19150	2	0.43
A10N073	40	20	0.62	AT2G17620	AT4G35620	2	0.23
A10N266	40	20	0.62	AT2G22630	AT4G37940	2	0.25
A11N065	40	20	0.62	AT2G38620	AT3G54180	2	0.08
A11N291	40	20	0.62	AT2G45080	AT3G60550	2	0.07
A12N074	40	20	0.62	AT3G02730	AT5G16400	2	0.12
A12N181	40	20	0.62	AT3G05310	AT5G27540	2	0.27
A15N047	40	20	0.62	AT3G22780	AT4G14770	3	0.42
A19N057	40	20	0.62	AT3G51060	AT5G66350	2	0.11
A21N102	40	20	0.62	AT4G19560	AT5G45190	3	0.36
A23N020	40	20	0.62	AT5G09460	AT5G64340	2	0.3
A24N023	40	20	0.62	AT5G11300	AT5G25380	2	0.21
A24N028	40	20	0.62	AT5G11590	AT5G25810	2	0.24
A26N020	40	20	0.62	AT5G07370	AT5G61760	2	0.2
A26N024	40	20	0.62	AT5G07450	AT5G61650	2	0.24

## Sheet: CC_enrichment
GO cat.	group	id1	p-value1	name1	id2	p-value2	name2	id3	p-value3	name3
cc	1	GO:0032991	4.19E-041	macromolecular complex	GO:0000151	1.21E-031	ubiquitin ligase complex	GO:0031371	4.57E-010	ubiquitin conjugating enzyme complex
cc	2	GO:0033279	6.55E-077	ribosomal subunit	GO:0030529	7.47E-073	ribonucleoprotein complex	GO:0044445	4.80E-066	cytosolic part
cc	3	GO:0043228	2.58E-034	non-membrane-bounded organelle	GO:0043232	2.63E-034	intracellular non-membrane-bounded organelle	GO:0044422	8.04E-033	organelle part
cc	4	GO:0005773	6.91E-047	vacuole	GO:0016020	2.36E-019	membrane	GO:0044437	3.20E-019	vacuolar part
cc	5	GO:0016020	2.04E-027	membrane	GO:0043226	1.31E-025	organelle	GO:0044424	1.40E-014	intracellular part
cc	6	GO:0044422	5.55E-031	organelle part	GO:0043228	8.17E-030	non-membrane-bounded organelle	GO:0043232	8.33E-030	intracellular non-membrane-bounded organelle
cc	7	GO:0032991	5.80E-045	macromolecular complex	GO:0044425	6.59E-036	membrane part	GO:0030117	7.10E-020	membrane coat
cc	8	GO:0005739	1.25E-039	mitochondrion	GO:0031975	8.37E-036	envelope	GO:0044429	3.39E-034	mitochondrial part
cc	9	GO:0044422	1.07E-043	organelle part	GO:0044435	2.00E-043	plastid part	GO:0044446	8.94E-026	intracellular organelle part
cc	10	GO:0009579	4.10E-056	thylakoid	GO:0031984	6.05E-050	organelle subcompartment	GO:0034357	6.30E-048	photosynthetic membrane
cc	11	GO:0043226	5.38E-016	organelle	GO:0044424	2.79E-008	intracellular part	GO:0005622	1.82E-007	intracellular
cc	12	GO:0044422	7.23E-035	organelle part	GO:0043228	9.34E-030	non-membrane-bounded organelle	GO:0043232	9.52E-030	intracellular non-membrane-bounded organelle
cc	13	GO:0032991	6.80E-026	macromolecular complex	GO:0043226	2.02E-022	organelle	GO:0044422	5.29E-017	organelle part
cc	14	GO:0043226	3.95E-218	organelle	GO:0005634	1.43E-205	nucleus	GO:0044424	1.36E-123	intracellular part
cc	15	GO:0043226	9.26E-018	organelle	GO:0044424	3.00E-009	intracellular part	GO:0005622	2.37E-008	intracellular
cc	16	GO:0044424	6.61E-012	intracellular part	GO:0005622	8.94E-011	intracellular	GO:0005737	3.85E-008	cytoplasm
cc	17	GO:0009536	3.78E-085	plastid	GO:0043226	4.03E-069	organelle	GO:0044424	2.26E-037	intracellular part
cc	18	GO:0005739	9.79E-056	mitochondrion	GO:0043226	7.26E-025	organelle	GO:0044424	3.65E-013	intracellular part
cc	19	GO:0044425	1.18E-045	membrane part	GO:0016020	1.20E-019	membrane	GO:0016021	8.87E-010	integral to membrane
cc	20	GO:0044425	1.57E-042	membrane part	GO:0031225	1.02E-026	anchored to membrane	GO:0016020	2.35E-018	membrane
cc	21	GO:0016020	9.34E-140	membrane	GO:0044464	2.91E-044	cell part	GO:0005623	2.91E-044	cell
cc	22	GO:0016020	4.25E-103	membrane	GO:0005886	4.44E-066	plasma membrane	GO:0044464	2.89E-032	cell part
cc	23	GO:0044464	1.73E-058	cell part	GO:0005623	1.73E-058	cell	GO:0012505	5.70E-009	endomembrane system
cc	24	GO:0005622	6.28E-028	intracellular	GO:0044464	4.17E-019	cell part	GO:0005623	4.17E-019	cell
cc	25	GO:0012505	0	endomembrane system	GO:0044464	5.94E-077	cell part	GO:0005623	5.94E-077	cell
cc	26	GO:0030312	2.91E-091	external encapsulating structure	GO:0044464	4.95E-009	cell part	GO:0005623	4.95E-009	cell

## Sheet: CC_groups
Pair ID	Group	Count	G_Height	Gene1	Gene2	CopyNum	DNDS
A03N057	1	21	0	AT1G10560	AT1G60190	2	0.29
A05N085	1	21	0	AT1G16890	AT1G78870	2	0
A05N384	1	21	0	AT1G23030	AT1G71020	2	0.14
A05N401	1	21	0	AT1G23260	AT1G70660	2	0.07
A05N478	1	21	0	AT1G26830	AT1G69670	2	0.08
A08N065	1	21	0	AT1G49780	AT3G19380	2	0.21
A11N008	1	21	0	AT2G36060	AT3G52560	2	0.08
A11N280	1	21	0	AT2G44680	AT3G60250	2	0.08
A11N326	1	21	0	AT2G45920	AT3G61390	2	0.41
A11N327	1	21	0	AT2G45950	AT3G61415	2	0.3
A14N053	1	21	0	AT3G09880	AT5G03470	2	0.08
A17N006	1	21	0	AT3G42830	AT5G20570	2	0.03
A19N010	1	21	0	AT3G49810	AT5G65920	2	0.11
A20N060	1	21	0	AT4G11260	AT4G23570	2	0.23
A21N027	1	21	0	AT4G17640	AT5G47080	2	0.12
A22N024	1	21	0	AT4G25160	AT5G51270	2	0.29
A23N034	1	21	0	AT5G09800	AT5G64660	2	0.23
A25N009	1	21	0	AT1G66160	AT5G37490	2	0.27
S02N040	1	21	0	AT1G13460	AT3G26030	3	0.12
S02N041	1	21	0	AT1G13460	AT3G26020	3	0.1
S06N011	1	21	0	AT3G47820	AT5G62560	2	0.2
A02N163	2	31	0.02	AT1G08360	AT2G27530	2	0.03
A03N026	2	31	0.02	AT1G09690	AT1G57860	4	0.01
A05N402	2	31	0.02	AT1G23290	AT1G70600	2	0.03
A07N018	2	31	0.02	AT1G33140	AT4G10450	3	0.06
A08N048	2	31	0.02	AT1G49400	AT3G18880	2	0.09
A10N163	2	31	0.02	AT2G19720	AT4G29430	2	0.09
A10N165	2	31	0.02	AT2G19750	AT4G29390	2	0.02
A10N234	2	31	0.02	AT2G21580	AT4G39200	2	0.03
A11N009	2	31	0.02	AT2G36160	AT3G52580	2	0.04
A11N036	2	31	0.02	AT2G37190	AT3G53430	2	0.02
A11N050	2	31	0.02	AT2G37600	AT3G53740	2	0.09
A11N087	2	31	0.02	AT2G39390	AT3G55170	2	0.07
A11N094	2	31	0.02	AT2G39460	AT3G55280	2	0.03
A11N126	2	31	0.02	AT2G40510	AT3G56340	3	0.01
A11N129	2	31	0.02	AT2G40590	AT3G56340	3	0.02
A11N235	2	31	0.02	AT2G43460	AT3G59540	2	0.01
A11N312	2	31	0.02	AT2G45710	AT3G61110	2	0.04
A11N361	2	31	0.02	AT2G47110	AT3G62250	2	0.03
A12N041	2	31	0.02	AT3G02080	AT5G15520	2	0.04
A13N016	2	31	0.02	AT3G07110	AT5G48760	2	0.1
A14N036	2	31	0.02	AT3G09500	AT5G02610	2	0.07
A14N043	2	31	0.02	AT3G09680	AT5G02960	2	0.02
A15N008	2	31	0.02	AT3G16780	AT4G16030	2	0.19
A15N035	2	31	0.02	AT3G22230	AT4G15000	2	0.01
A15N069	2	31	0.02	AT3G23390	AT4G14320	2	0
A18N039	2	31	0.02	AT3G46040	AT5G59850	2	0.01
A19N017	2	31	0.02	AT3G49910	AT5G67510	2	0.04
A21N051	2	31	0.02	AT4G18100	AT5G46430	2	0.04
A22N077	2	31	0.02	AT4G26230	AT5G56710	2	0.02
S01N029	2	31	0.02	AT1G04270	AT5G43640	2	0.06
S04N009	2	31	0.02	AT3G48960	AT5G23900	3	0.09
A02N012	3	22	0.74	AT1G04600	AT2G33240	2	0.21
A02N095	3	22	0.74	AT1G06760	AT2G30620	2	0.17
A03N001	3	22	0.74	AT1G08730	AT1G54560	2	0.08
A05N178	3	22	0.74	AT1G18410	AT1G73860	2	0.18
A05N320	3	22	0.74	AT1G21690	AT1G77470	2	0.16
A05N443	3	22	0.74	AT1G24764	AT1G68060	2	0.1
A08N027	3	22	0.74	AT1G48620	AT3G18035	2	0.27
A08N149	3	22	0.74	AT1G52250	AT3G16120	2	0.13
A10N072	3	22	0.74	AT2G17560	AT4G35570	2	0.33
A10N184	3	22	0.74	AT2G20290	AT4G28710	2	0.32
A11N211	3	22	0.74	AT2G42650	AT3G58660	2	0.16
A11N281	3	22	0.74	AT2G44770	AT3G60260	2	0.13
A14N141	3	22	0.74	AT3G12020	AT5G06670	2	0.2
A18N060	3	22	0.74	AT3G46580	AT5G59380	2	0.37
A19N059	3	22	0.74	AT3G51150	AT5G66310	2	0.33
A21N136	3	22	0.74	AT4G20890	AT5G44340	2	0.02
A22N110	3	22	0.74	AT4G26760	AT5G55230	2	0.13
A22N132	3	22	0.74	AT4G27180	AT5G54670	2	0.14
A22N141	3	22	0.74	AT4G27370	AT5G54280	2	0.21
S01N024	3	22	0.74	AT1G04160	AT5G43900	2	0.12
S06N005	3	22	0.74	AT3G47460	AT5G62410	2	0.18
S06N009	3	22	0.74	AT3G47690	AT5G62500	2	0.15
A01N061	4	23	0.35	AT1G02816	AT4G02370	2	0.19
A05N050	4	23	0.35	AT1G16240	AT1G79590	3	0.11
A05N081	4	23	0.35	AT1G16820	AT1G78900	2	0.3
A05N247	4	23	0.35	AT1G19910	AT1G75630	2	0.01
A05N262	4	23	0.35	AT1G20260	AT1G76030	2	0.11
A06N042	4	23	0.35	AT1G30400	AT2G34660	4	0.15
A08N216	4	23	0.35	AT1G54000	AT3G14210	6	0.17
A08N217	4	23	0.35	AT1G54010	AT3G14210	6	0.16
A09N031	4	23	0.35	AT1G64330	AT5G41790	3	0.25
A10N180	4	23	0.35	AT2G20230	AT4G28770	2	0.13
A10N225	4	23	0.35	AT2G21410	AT4G39080	2	0.1
A10N381	4	23	0.35	AT2G25340	AT4G32150	2	0.13
A11N167	4	23	0.35	AT2G41560	AT3G57330	2	0.14
A11N328	4	23	0.35	AT2G45960	AT3G61430	2	0.02
A11N381	4	23	0.35	AT2G47800	AT3G62700	2	0.1
A14N137	4	23	0.35	AT3G11770	AT5G06450	2	0.28
A15N081	4	23	0.35	AT3G23810	AT4G13940	2	0.02
A19N015	4	23	0.35	AT3G49870	AT5G67560	3	0.03
A21N005	4	23	0.35	AT4G17340	AT5G47450	2	0.06
A21N054	4	23	0.35	AT4G18160	AT5G46370	3	0.21
A21N055	4	23	0.35	AT4G18160	AT5G46360	3	0.36
A22N095	4	23	0.35	AT4G26570	AT5G55990	3	0.05
S01N018	4	23	0.35	AT1G04040	AT5G44020	2	0.15
A01N002	5	36	0.62	AT1G01020	AT4G01510	2	0.41
A01N010	5	36	0.62	AT1G01170	AT4G00860	2	0.19
A02N016	5	36	0.62	AT1G04750	AT2G33120	3	0.04
A02N017	5	36	0.62	AT1G04750	AT2G33110	3	0.16
A02N018	5	36	0.62	AT1G04760	AT2G32670	2	0.11
A02N074	5	36	0.62	AT1G06080	AT2G31360	2	0.11
A03N045	5	36	0.62	AT1G10290	AT1G59610	2	0.06
A05N035	5	36	0.62	AT1G16030	AT1G79930	3	0.17
A05N269	5	36	0.62	AT1G20450	AT1G76180	3	0.21
A05N323	5	36	0.62	AT1G21750	AT1G77510	2	0.22
A05N362	5	36	0.62	AT1G22530	AT1G72150	3	0.21
A05N418	5	36	0.62	AT1G23730	AT1G70410	2	0.18
A05N459	5	36	0.62	AT1G26130	AT1G68710	2	0.13
A07N044	5	36	0.62	AT1G35160	AT4G09000	2	0.05
A08N045	5	36	0.62	AT1G49240	AT3G18780	2	0.05
A08N151	5	36	0.62	AT1G52280	AT3G16100	2	0.03
A08N156	5	36	0.62	AT1G52410	AT3G15950	3	0.32
A08N160	5	36	0.62	AT1G52600	AT3G15710	2	0.1
A09N038	5	36	0.62	AT1G65010	AT5G41790	3	0.17
A10N001	5	36	0.62	AT2G14120	AT4G33650	2	0.15
A10N002	5	36	0.62	AT2G14120	AT4G33650	2	0.15
A10N027	5	36	0.62	AT2G16200	AT4G34450	2	0.26
A10N347	5	36	0.62	AT2G24420	AT4G31340	2	0.33
A11N020	5	36	0.62	AT2G36460	AT3G52930	2	0.03
A11N034	5	36	0.62	AT2G37170	AT3G53420	3	0.06
A11N294	5	36	0.62	AT2G45140	AT3G60600	2	0.11
A11N332	5	36	0.62	AT2G46170	AT3G61560	2	0.12
A11N376	5	36	0.62	AT2G47650	AT3G62830	2	0.09
A12N091	5	36	0.62	AT3G03050	AT5G16910	2	0.06
A14N088	5	36	0.62	AT3G10660	AT5G04870	2	0.09
A18N074	5	36	0.62	AT3G46830	AT5G59150	2	0.05
A20N059	5	36	0.62	AT4G11220	AT4G23630	2	0.15
A23N068	5	36	0.62	AT5G10450	AT5G65430	2	0.06
A26N018	5	36	0.62	AT5G07340	AT5G61790	2	0.11
S02N034	5	36	0.62	AT1G13280	AT3G25760	4	0.24
S02N035	5	36	0.62	AT1G13280	AT3G25770	4	0.19
A01N057	6	22	0.22	AT1G02780	AT4G02230	2	0.01
A04N053	6	22	0.22	AT1G14840	AT2G01750	2	0.11
A05N184	6	22	0.22	AT1G18540	AT1G74050	3	0.06
A05N253	6	22	0.22	AT1G20090	AT1G75840	2	0.03
A08N083	6	22	0.22	AT1G50360	AT3G19960	2	0.14
A10N039	6	22	0.22	AT2G16600	AT4G34870	2	0.16
A10N095	6	22	0.22	AT2G18020	AT4G36130	2	0.05
A10N164	6	22	0.22	AT2G19730	AT4G29410	2	0.08
A10N166	6	22	0.22	AT2G19760	AT4G29350	2	0.07
A11N154	6	22	0.22	AT2G41210	AT3G56960	2	0.08
A11N175	6	22	0.22	AT2G41840	AT3G57490	2	0.09
A11N373	6	22	0.22	AT2G47610	AT3G62870	2	0.01
A12N067	6	22	0.22	AT3G02560	AT5G16130	2	0.08
A12N159	6	22	0.22	AT3G04920	AT5G28060	2	0.02
A12N186	6	22	0.22	AT3G05560	AT5G27770	2	0.04
A12N188	6	22	0.22	AT3G05590	AT5G27850	2	0.03
A14N041	6	22	0.22	AT3G09630	AT5G02870	2	0.05
A15N098	6	22	0.22	AT3G24830	AT4G13170	2	0.07
A22N053	6	22	0.22	AT4G25740	AT5G52650	2	0.07
A26N002	6	22	0.22	AT5G07090	AT5G58420	2	0.01
S04N007	6	22	0.22	AT3G48930	AT5G23740	2	0.05
S04N011	6	22	0.22	AT3G49010	AT5G23900	3	0.05
A01N072	7	22	0.41	AT1G03050	AT4G02650	2	0.13
A02N046	7	22	0.41	AT1G05570	AT2G31960	2	0.06
A03N062	7	22	0.41	AT1G10730	AT1G60780	2	0.07
A05N260	7	22	0.41	AT1G20200	AT1G75990	2	0.03
A05N444	7	22	0.41	AT1G25240	AT1G68110	2	0.11
A06N060	7	22	0.41	AT1G30900	AT2G34940	2	0.17
A08N153	7	22	0.41	AT1G52360	AT3G15980	2	0.1
A08N262	7	22	0.41	AT1G55680	AT3G13340	2	0.05
A09N035	7	22	0.41	AT1G64610	AT5G42010	2	0.17
A10N065	7	22	0.41	AT2G17380	AT4G35410	2	0.1
A10N170	7	22	0.41	AT2G19830	AT4G29160	2	0.13
A10N335	7	22	0.41	AT2G24240	AT4G30940	2	0.09
A10N398	7	22	0.41	AT2G26060	AT4G32990	2	0.27
A11N025	7	22	0.41	AT2G36680	AT3G53120	2	0.13
A13N005	7	22	0.41	AT3G06650	AT5G49460	2	0.03
A15N072	7	22	0.41	AT3G23660	AT4G14160	2	0.12
A17N045	7	22	0.41	AT3G45000	AT5G22950	2	0.11
A20N028	7	22	0.41	AT4G05000	AT4G21560	2	0.03
A20N090	7	22	0.41	AT4G11920	AT4G22910	2	0.12
A22N067	7	22	0.41	AT4G25940	AT5G57200	2	0.1
A22N152	7	22	0.41	AT4G27690	AT5G53530	2	0.12
A23N011	7	22	0.41	AT5G09260	AT5G63880	2	0.11
A02N014	8	22	0.23	AT1G04630	AT2G33220	2	0.02
A02N136	8	22	0.23	AT1G07510	AT2G29080	2	0.09
A04N037	8	22	0.23	AT1G14450	AT2G02510	2	0.12
A04N070	8	22	0.23	AT1G15120	AT2G01090	2	0.25
A05N076	8	22	0.23	AT1G16700	AT1G79010	2	0.08
A05N130	8	22	0.23	AT1G17530	AT1G72750	2	0.1
A08N043	8	22	0.23	AT1G49140	AT3G18410	2	0.01
A08N135	8	22	0.23	AT1G51980	AT3G16480	2	0.13
A10N189	8	22	0.23	AT2G20530	AT4G28510	2	0.09
A11N195	8	22	0.23	AT2G42310	AT3G57785	2	0.07
A12N014	8	22	0.23	AT3G01280	AT5G15090	2	0.26
A12N180	8	22	0.23	AT3G05290	AT5G27520	2	0.13
A14N097	8	22	0.23	AT3G10860	AT5G05370	2	0.05
A16N011	8	22	0.23	AT3G27070	AT5G40930	3	0.25
A16N012	8	22	0.23	AT3G27080	AT5G40930	3	0.3
A16N017	8	22	0.23	AT3G27240	AT5G40810	2	0.07
A16N020	8	22	0.23	AT3G27280	AT5G40770	2	0.06
A22N104	8	22	0.23	AT4G26670	AT5G55510	2	0.23
S01N007	8	22	0.23	AT1G03860	AT5G44140	2	0.12
S01N021	8	22	0.23	AT1G04070	AT5G43970	2	0.3
S04N025	8	22	0.23	AT3G49560	AT5G24650	2	0.13
S06N029	8	22	0.23	AT3G48680	AT5G63510	2	0.1
A01N035	9	23	0.22	AT1G01790	AT4G00630	2	0.09
A03N075	9	23	0.22	AT1G10960	AT1G60950	2	0.07
A05N009	9	23	0.22	AT1G15500	AT1G80300	2	0.11
A05N265	9	23	0.22	AT1G20340	AT1G76100	2	0.18
A05N315	9	23	0.22	AT1G21440	AT1G77060	2	0.13
A06N039	9	23	0.22	AT1G30120	AT2G34590	2	0.05
A10N323	9	23	0.22	AT2G24020	AT4G30620	2	0.16
A11N013	9	23	0.22	AT2G36250	AT3G52750	2	0.1
A11N038	9	23	0.22	AT2G37220	AT3G53460	2	0.1
A11N043	9	23	0.22	AT2G37400	AT3G53560	2	0.28
A11N080	9	23	0.22	AT2G39290	AT3G55030	2	0.21
A11N117	9	23	0.22	AT2G40300	AT3G56090	2	0.12
A11N120	9	23	0.22	AT2G40400	AT3G56140	2	0.22
A11N185	9	23	0.22	AT2G42130	AT3G58010	2	0.22
A11N301	9	23	0.22	AT2G45290	AT3G60750	2	0.09
A12N074	9	23	0.22	AT3G02730	AT5G16400	2	0.12
A12N148	9	23	0.22	AT3G04550	AT5G28500	2	0.2
A14N035	9	23	0.22	AT3G09490	AT5G02590	2	0.4
A14N105	9	23	0.22	AT3G11170	AT5G05580	2	0.17
A15N078	9	23	0.22	AT3G23790	AT4G14070	2	0.21
A22N002	9	23	0.22	AT4G24280	AT5G49910	2	0.07
A22N010	9	23	0.22	AT4G24770	AT5G50250	2	0.11
S06N032	9	23	0.22	AT3G48730	AT5G63570	2	0.05
A01N076	10	20	0.25	AT1G03130	AT4G02770	2	0.06
A02N090	10	20	0.25	AT1G06680	AT2G30790	2	0.12
A06N033	10	20	0.25	AT1G29910	AT2G34420	5	0.04
A06N034	10	20	0.25	AT1G29920	AT2G34420	5	0.04
A06N035	10	20	0.25	AT1G29930	AT2G34430	5	0.05
A06N036	10	20	0.25	AT1G29930	AT2G34420	5	0.04
A08N106	10	20	0.25	AT1G51400	AT3G21055	2	0.16
A08N147	10	20	0.25	AT1G52230	AT3G16140	2	0.09
A08N277	10	20	0.25	AT1G56190	AT3G12780	2	0.14
A10N182	10	20	0.25	AT2G20260	AT4G28750	2	0.29
A10N250	10	20	0.25	AT2G22170	AT4G39730	2	0.11
A10N258	10	20	0.25	AT2G22360	AT4G39960	2	0.09
A11N095	10	20	0.25	AT2G39470	AT3G55330	2	0.45
A12N132	10	20	0.25	AT3G03920	AT5G18180	2	0.22
A14N011	10	20	0.25	AT3G08940	AT5G01530	2	0.17
A19N049	10	20	0.25	AT3G50820	AT5G66570	2	0.07
A20N003	10	20	0.25	AT4G04020	AT4G22240	2	0.22
A20N034	10	20	0.25	AT4G05180	AT4G21280	2	0.15
A20N092	10	20	0.25	AT4G11960	AT4G22890	2	0.17
A21N025	10	20	0.25	AT4G17600	AT5G47110	2	0.18
A01N068	11	20	0	AT1G02940	AT4G02520	5	0.21
A02N075	11	20	0	AT1G06130	AT2G31350	2	0.19
A02N150	11	20	0	AT1G07900	AT2G28500	2	0.15
A03N011	11	20	0	AT1G09180	AT1G56330	2	0.05
A04N030	11	20	0	AT1G14370	AT2G02800	2	0.09
A05N098	11	20	0	AT1G17050	AT1G78510	2	0.11
A05N188	11	20	0	AT1G18600	AT1G74140	3	0.49
A05N251	11	20	0	AT1G20010	AT1G75780	2	0.02
A05N274	11	20	0	AT1G20550	AT1G76270	2	0.08
A08N186	11	20	0	AT1G53280	AT3G14990	2	0.18
A08N199	11	20	0	AT1G53590	AT3G14590	2	0.21
A08N268	11	20	0	AT1G55920	AT3G13110	2	0.13
A10N119	11	20	0	AT2G18640	AT4G36810	4	0.22
A10N309	11	20	0	AT2G23800	AT4G36810	4	0.17
A10N334	11	20	0	AT2G24200	AT4G30910	3	0.11
A11N206	11	20	0	AT2G42520	AT3G58570	3	0.09
A11N363	11	20	0	AT2G47170	AT3G62290	2	0.01
A21N113	11	20	0	AT4G19920	AT5G44920	4	0.5
A22N061	11	20	0	AT4G25840	AT5G57440	2	0.09
A22N068	11	20	0	AT4G25970	AT5G57190	2	0.11
A02N148	12	23	0.27	AT1G07820	AT2G28740	3	0.01
A05N259	12	23	0.27	AT1G20140	AT1G75950	2	0.13
A08N100	12	23	0.27	AT1G51060	AT3G20670	2	0.1
A08N249	12	23	0.27	AT1G55310	AT3G13570	2	0.25
A10N167	12	23	0.27	AT2G19770	AT4G29340	2	0.09
A10N354	12	23	0.27	AT2G24590	AT4G31580	2	0.06
A11N045	12	23	0.27	AT2G37470	AT3G53650	2	0.08
A11N069	12	23	0.27	AT2G38810	AT3G54560	2	0.1
A11N168	12	23	0.27	AT2G41620	AT3G57350	2	0.16
A11N213	12	23	0.27	AT2G42680	AT3G58680	2	0.04
A12N168	12	23	0.27	AT3G05060	AT5G27120	3	0.1
A14N034	12	23	0.27	AT3G09480	AT5G02570	2	0.08
A14N071	12	23	0.27	AT3G10440	AT5G04320	2	0.35
A17N038	12	23	0.27	AT3G44750	AT5G22650	2	0.32
A18N032	12	23	0.27	AT3G45980	AT5G59910	3	0.01
A18N038	12	23	0.27	AT3G46030	AT5G59910	3	0.01
A19N013	12	23	0.27	AT3G49850	AT5G67580	2	0.24
A20N035	12	23	0.27	AT4G05190	AT4G21270	2	0.13
A22N049	12	23	0.27	AT4G25630	AT5G52470	3	0.05
A23N062	12	23	0.27	AT5G10390	AT5G65360	4	0.01
A23N063	12	23	0.27	AT5G10400	AT5G65360	4	0.02
A23N064	12	23	0.27	AT5G10400	AT5G65350	4	0.03
S01N019	12	23	0.27	AT1G04050	AT5G43990	3	0.29
A01N070	13	27	0.62	AT1G02980	AT4G02570	2	0.19
A02N111	13	27	0.62	AT1G07160	AT2G30020	2	0.12
A04N034	13	27	0.62	AT1G14410	AT2G02740	2	0.15
A05N183	13	27	0.62	AT1G18540	AT1G74060	3	0.06
A05N222	13	27	0.62	AT1G19350	AT1G75080	2	0.09
A05N479	13	27	0.62	AT1G26880	AT1G69620	2	0.03
A07N017	13	27	0.62	AT1G33120	AT4G10450	3	0.05
A08N207	13	27	0.62	AT1G53850	AT3G14290	2	0.01
A08N253	13	27	0.62	AT1G55490	AT3G13470	2	0.08
A10N067	13	27	0.62	AT2G17420	AT4G35460	2	0.11
A10N202	13	27	0.62	AT2G20825	AT4G28190	2	0.08
A10N224	13	27	0.62	AT2G21380	AT4G39050	2	0.13
A10N399	13	27	0.62	AT2G26080	AT4G33010	2	0.06
A11N023	13	27	0.62	AT2G36620	AT3G53020	2	0.02
A11N216	13	27	0.62	AT2G42740	AT3G58700	2	0.01
A11N227	13	27	0.62	AT2G43100	AT3G58990	3	0.16
A11N365	13	27	0.62	AT2G47250	AT3G62310	2	0.04
A12N009	13	27	0.62	AT3G01170	AT5G15260	2	0.22
A12N076	13	27	0.62	AT3G02780	AT5G16440	2	0.17
A12N143	13	27	0.62	AT3G04230	AT5G18380	2	0.07
A15N043	13	27	0.62	AT3G22630	AT4G14800	2	0.06
A16N024	13	27	0.62	AT3G27380	AT5G40650	2	0.03
A19N064	13	27	0.62	AT3G51260	AT5G66140	2	0.03
A21N021	13	27	0.62	AT4G17560	AT5G47190	2	0.23
A21N060	13	27	0.62	AT4G18480	AT5G45930	2	0.08
A21N070	13	27	0.62	AT4G18730	AT5G45775	2	0
A24N015	13	27	0.62	AT5G11060	AT5G25220	2	0.09
A01N009	14	264	1.04E-010	AT1G01160	AT4G00850	2	0.08
A01N050	14	264	1.04E-010	AT1G02580	AT4G02020	2	0.32
A01N053	14	264	1.04E-010	AT1G02690	AT4G02150	2	0.17
A01N071	14	264	1.04E-010	AT1G03040	AT4G02590	2	0.11
A02N010	14	264	1.04E-010	AT1G04550	AT2G33310	2	0.11
A02N036	14	264	1.04E-010	AT1G05230	AT2G32370	2	0.27
A02N054	14	264	1.04E-010	AT1G05710	AT2G31730	2	0.31
A02N060	14	264	1.04E-010	AT1G05830	AT2G31650	4	0.28
A02N073	14	264	1.04E-010	AT1G06070	AT2G31370	2	0.14
A02N076	14	264	1.04E-010	AT1G06150	AT2G31280	2	0.34
A02N078	14	264	1.04E-010	AT1G06170	AT2G31220	3	0.15
A02N079	14	264	1.04E-010	AT1G06170	AT2G31210	3	0.08
A02N089	14	264	1.04E-010	AT1G06670	AT2G30800	2	0.29
A02N126	14	264	1.04E-010	AT1G07370	AT2G29570	2	0.02
A02N142	14	264	1.04E-010	AT1G07640	AT2G28810	2	0.13
A02N152	14	264	1.04E-010	AT1G08000	AT2G28340	3	0.36
A02N153	14	264	1.04E-010	AT1G08010	AT2G28340	3	0.37
A03N002	14	264	1.04E-010	AT1G08880	AT1G54690	2	0.02
A03N004	14	264	1.04E-010	AT1G08970	AT1G54830	2	0.03
A03N053	14	264	1.04E-010	AT1G10450	AT1G59890	2	0.32
A03N058	14	264	1.04E-010	AT1G10570	AT1G60220	2	0.44
A03N130	14	264	1.04E-010	AT1G12310	AT1G62820	2	0.02
A03N137	14	264	1.04E-010	AT1G12610	AT1G63030	2	0.19
A04N001	14	264	1.04E-010	AT1G13600	AT2G04038	2	0.09
A04N009	14	264	1.04E-010	AT1G13960	AT2G03340	2	0.16
A04N039	14	264	1.04E-010	AT1G14510	AT2G02470	2	0.12
A04N048	14	264	1.04E-010	AT1G14685	AT2G01930	2	0.11
A04N057	14	264	1.04E-010	AT1G14920	AT2G01570	2	0.12
A04N067	14	264	1.04E-010	AT1G15050	AT2G01200	2	0.28
A05N013	14	264	1.04E-010	AT1G15570	AT1G80370	2	0.22
A05N026	14	264	1.04E-010	AT1G15920	AT1G80780	2	0.13
A05N037	14	264	1.04E-010	AT1G16060	AT1G79700	2	0.31
A05N047	14	264	1.04E-010	AT1G16190	AT1G79650	2	0.14
A05N078	14	264	1.04E-010	AT1G16710	AT1G79000	3	0.19
A05N097	14	264	1.04E-010	AT1G17040	AT1G78540	2	0.2
A05N114	14	264	1.04E-010	AT1G17310	AT1G72350	2	0.27
A05N129	14	264	1.04E-010	AT1G17520	AT1G72740	2	0.23
A05N149	14	264	1.04E-010	AT1G17770	AT1G73100	2	0.21
A05N159	14	264	1.04E-010	AT1G17920	AT1G73360	2	0.16
A05N161	14	264	1.04E-010	AT1G17950	AT1G73410	2	0.26
A05N163	14	264	1.04E-010	AT1G18040	AT1G73690	2	0.14
A05N177	14	264	1.04E-010	AT1G18400	AT1G73830	2	0.34
A05N213	14	264	1.04E-010	AT1G19050	AT1G74890	2	0.21
A05N216	14	264	1.04E-010	AT1G19210	AT1G74930	2	0.35
A05N238	14	264	1.04E-010	AT1G19700	AT1G75430	3	0.2
A05N239	14	264	1.04E-010	AT1G19700	AT1G75410	3	0.2
A05N277	14	264	1.04E-010	AT1G20590	AT1G76310	3	0.17
A05N278	14	264	1.04E-010	AT1G20610	AT1G76310	3	0.14
A05N328	14	264	1.04E-010	AT1G21910	AT1G77640	2	0.22
A05N333	14	264	1.04E-010	AT1G22070	AT1G77920	2	0.14
A05N334	14	264	1.04E-010	AT1G22130	AT1G77980	3	0.15
A05N335	14	264	1.04E-010	AT1G22130	AT1G77950	3	0.2
A05N340	14	264	1.04E-010	AT1G22190	AT1G78080	2	0.15
A05N357	14	264	1.04E-010	AT1G22490	AT1G72210	2	0.19
A05N374	14	264	1.04E-010	AT1G22810	AT1G71520	2	0.25
A05N381	14	264	1.04E-010	AT1G22985	AT1G71130	2	0.24
A05N408	14	264	1.04E-010	AT1G23380	AT1G70510	3	0.15
A05N414	14	264	1.04E-010	AT1G23550	AT1G70440	2	0.18
A05N432	14	264	1.04E-010	AT1G24190	AT1G70060	5	0.25
A05N433	14	264	1.04E-010	AT1G24200	AT1G70060	5	0.33
A05N454	14	264	1.04E-010	AT1G25470	AT1G68550	2	0.09
A05N462	14	264	1.04E-010	AT1G26260	AT1G68920	2	0.15
A05N465	14	264	1.04E-010	AT1G26310	AT1G69120	2	0.15
A05N481	14	264	1.04E-010	AT1G26960	AT1G69780	3	0.1
A05N484	14	264	1.04E-010	AT1G27050	AT1G69780	3	0.17
A05N493	14	264	1.04E-010	AT1G27220	AT1G70060	5	0.31
A05N494	14	264	1.04E-010	AT1G27250	AT1G70060	5	0.36
A06N045	14	264	1.04E-010	AT1G30490	AT2G34710	2	0.11
A06N050	14	264	1.04E-010	AT1G30650	AT2G34830	2	0.2
A06N051	14	264	1.04E-010	AT1G30670	AT2G34820	2	0.4
A06N056	14	264	1.04E-010	AT1G30810	AT2G34880	2	0.18
A06N068	14	264	1.04E-010	AT1G31760	AT2G35605	2	0.23
A06N073	14	264	1.04E-010	AT1G32230	AT2G35510	2	0.29
A07N047	14	264	1.04E-010	AT1G35460	AT4G09180	2	0.15
A08N053	14	264	1.04E-010	AT1G49520	AT3G19080	2	0.25
A08N056	14	264	1.04E-010	AT1G49620	AT3G19150	2	0.43
A08N059	14	264	1.04E-010	AT1G49720	AT3G19290	2	0.26
A08N067	14	264	1.04E-010	AT1G49830	AT3G19500	2	0.37
A08N094	14	264	1.04E-010	AT1G50640	AT3G20310	2	0.26
A08N103	14	264	1.04E-010	AT1G51190	AT3G20840	2	0.06
A08N114	14	264	1.04E-010	AT1G51600	AT3G21175	2	0.22
A08N133	14	264	1.04E-010	AT1G51950	AT3G16500	2	0.2
A08N141	14	264	1.04E-010	AT1G52040	AT3G16450	7	0.12
A08N142	14	264	1.04E-010	AT1G52040	AT3G16460	7	0.24
A08N168	14	264	1.04E-010	AT1G52830	AT3G15540	2	0.26
A08N177	14	264	1.04E-010	AT1G53160	AT3G15270	2	0.26
A08N180	14	264	1.04E-010	AT1G53170	AT3G15210	2	0.24
A08N212	14	264	1.04E-010	AT1G53910	AT3G14230	2	0.24
A08N256	14	264	1.04E-010	AT1G55520	AT3G13445	2	0.02
A08N271	14	264	1.04E-010	AT1G55970	AT3G12980	2	0.32
A09N015	14	264	1.04E-010	AT1G64000	AT5G41570	2	0.23
A10N010	14	264	1.04E-010	AT2G14760	AT4G33880	2	0.12
A10N034	14	264	1.04E-010	AT2G16400	AT4G34610	2	0.28
A10N045	14	264	1.04E-010	AT2G16770	AT4G35040	2	0.2
A10N073	14	264	1.04E-010	AT2G17620	AT4G35620	2	0.23
A10N084	14	264	1.04E-010	AT2G17770	AT4G35900	2	0.24
A10N106	14	264	1.04E-010	AT2G18300	AT4G36540	2	0.28
A10N110	14	264	1.04E-010	AT2G18380	AT4G36620	2	0.21
A10N114	14	264	1.04E-010	AT2G18550	AT4G36740	2	0.17
A10N174	14	264	1.04E-010	AT2G20100	AT4G29100	3	0.25
A10N178	14	264	1.04E-010	AT2G20180	AT4G28790	4	0.25
A10N179	14	264	1.04E-010	AT2G20180	AT4G28800	4	0.43
A10N204	14	264	1.04E-010	AT2G20880	AT4G28140	2	0.2
A10N216	14	264	1.04E-010	AT2G21230	AT4G38900	2	0.14
A10N217	14	264	1.04E-010	AT2G21240	AT4G38910	2	0.2
A10N252	14	264	1.04E-010	AT2G22200	AT4G39780	2	0.24
A10N256	14	264	1.04E-010	AT2G22310	AT4G39910	2	0.05
A10N261	14	264	1.04E-010	AT2G22430	AT4G40060	2	0.12
A10N266	14	264	1.04E-010	AT2G22630	AT4G37940	2	0.25
A10N271	14	264	1.04E-010	AT2G22750	AT4G37850	4	0.29
A10N272	14	264	1.04E-010	AT2G22760	AT4G37850	4	0.21
A10N273	14	264	1.04E-010	AT2G22770	AT4G37850	4	0.24
A10N274	14	264	1.04E-010	AT2G22800	AT4G37790	2	0.14
A10N277	14	264	1.04E-010	AT2G22840	AT4G37740	2	0.24
A10N278	14	264	1.04E-010	AT2G22850	AT4G37730	2	0.27
A10N292	14	264	1.04E-010	AT2G23340	AT4G36900	2	0.13
A10N307	14	264	1.04E-010	AT2G23760	AT4G36870	2	0.16
A10N336	14	264	1.04E-010	AT2G24260	AT4G30980	2	0.22
A10N353	14	264	1.04E-010	AT2G24570	AT4G31550	2	0.14
A10N365	14	264	1.04E-010	AT2G25000	AT4G31800	2	0.22
A10N373	14	264	1.04E-010	AT2G25170	AT4G31900	2	0.22
A10N374	14	264	1.04E-010	AT2G25180	AT4G31920	2	0.09
A10N394	14	264	1.04E-010	AT2G25820	AT4G32800	2	0.17
A10N395	14	264	1.04E-010	AT2G25850	AT4G32850	2	0.26
A10N396	14	264	1.04E-010	AT2G25880	AT4G32830	2	0.04
A11N017	14	264	1.04E-010	AT2G36400	AT3G52910	2	0.15
A11N030	14	264	1.04E-010	AT2G37060	AT3G53340	2	0.17
A11N048	14	264	1.04E-010	AT2G37520	AT3G53680	2	0.22
A11N049	14	264	1.04E-010	AT2G37550	AT3G53710	2	0.16
A11N078	14	264	1.04E-010	AT2G39250	AT3G54990	2	0.28
A11N123	14	264	1.04E-010	AT2G40435	AT3G56220	2	0.32
A11N131	14	264	1.04E-010	AT2G40740	AT3G56400	3	0.18
A11N132	14	264	1.04E-010	AT2G40750	AT3G56400	3	0.32
A11N140	14	264	1.04E-010	AT2G40950	AT3G56660	2	0.29
A11N145	14	264	1.04E-010	AT2G41070	AT3G56850	2	0.12
A11N155	14	264	1.04E-010	AT2G41240	AT3G56980	3	0.34
A11N156	14	264	1.04E-010	AT2G41240	AT3G56970	3	0.34
A11N161	14	264	1.04E-010	AT2G41310	AT3G57040	2	0.22
A11N163	14	264	1.04E-010	AT2G41340	AT3G57080	2	0.18
A11N182	14	264	1.04E-010	AT2G41980	AT3G58040	2	0.06
A11N190	14	264	1.04E-010	AT2G42200	AT3G57920	2	0.23
A11N194	14	264	1.04E-010	AT2G42300	AT3G57800	2	0.17
A11N198	14	264	1.04E-010	AT2G42380	AT3G58120	2	0.16
A11N199	14	264	1.04E-010	AT2G42430	AT3G58190	3	0.12
A11N219	14	264	1.04E-010	AT2G42830	AT3G58780	2	0.14
A11N220	14	264	1.04E-010	AT2G42870	AT3G58850	2	0.44
A11N223	14	264	1.04E-010	AT2G43010	AT3G59060	2	0.19
A11N262	14	264	1.04E-010	AT2G44150	AT3G59960	2	0.25
A11N285	14	264	1.04E-010	AT2G44900	AT3G60350	2	0.14
A11N286	14	264	1.04E-010	AT2G44910	AT3G60390	2	0.1
A11N288	14	264	1.04E-010	AT2G44940	AT3G60490	2	0.29
A11N289	14	264	1.04E-010	AT2G45050	AT3G60530	2	0.16
A11N311	14	264	1.04E-010	AT2G45650	AT3G61120	2	0.19
A11N336	14	264	1.04E-010	AT2G46310	AT3G61630	2	0.18
A11N340	14	264	1.04E-010	AT2G46530	AT3G61830	2	0.19
A11N344	14	264	1.04E-010	AT2G46680	AT3G61890	2	0.2
A11N348	14	264	1.04E-010	AT2G46810	AT3G61950	2	0.32
A11N352	14	264	1.04E-010	AT2G46970	AT3G62090	2	0.32
A11N353	14	264	1.04E-010	AT2G46990	AT3G62100	2	0.1
A11N366	14	264	1.04E-010	AT2G47260	AT3G62340	2	0.27
A12N011	14	264	1.04E-010	AT3G01220	AT5G15150	2	0.2
A12N017	14	264	1.04E-010	AT3G01320	AT5G15040	4	0.24
A12N018	14	264	1.04E-010	AT3G01320	AT5G15020	4	0.23
A12N019	14	264	1.04E-010	AT3G01320	AT5G15030	4	0.14
A12N020	14	264	1.04E-010	AT3G01330	AT5G14960	2	0.48
A12N036	14	264	1.04E-010	AT3G01890	AT5G14170	2	0.17
A12N050	14	264	1.04E-010	AT3G02310	AT5G15800	2	0.14
A12N089	14	264	1.04E-010	AT3G02990	AT5G16820	2	0.24
A12N105	14	264	1.04E-010	AT3G03260	AT5G17320	2	0.3
A12N112	14	264	1.04E-010	AT3G03450	AT5G17490	2	0.2
A12N120	14	264	1.04E-010	AT3G03660	AT5G17810	2	0.29
A12N150	14	264	1.04E-010	AT3G04670	AT5G28650	2	0.12
A13N010	14	264	1.04E-010	AT3G06740	AT5G49300	2	0.3
A13N024	14	264	1.04E-010	AT3G07340	AT5G48560	2	0.3
A13N031	14	264	1.04E-010	AT3G07780	AT5G48160	2	0.09
A14N096	14	264	1.04E-010	AT3G10820	AT5G05140	2	0.31
A14N101	14	264	1.04E-010	AT3G11020	AT5G05410	2	0.07
A14N107	14	264	1.04E-010	AT3G11200	AT5G05610	2	0.14
A14N109	14	264	1.04E-010	AT3G11260	AT5G05770	2	0.08
A14N123	14	264	1.04E-010	AT3G11440	AT5G06100	2	0.28
A14N125	14	264	1.04E-010	AT3G11520	AT5G06150	2	0.08
A14N147	14	264	1.04E-010	AT3G12250	AT5G06960	4	0.14
A15N009	14	264	1.04E-010	AT3G16857	AT4G16110	2	0.21
A15N032	14	264	1.04E-010	AT3G22170	AT4G15090	2	0.08
A15N056	14	264	1.04E-010	AT3G23030	AT4G14560	2	0.17
A15N057	14	264	1.04E-010	AT3G23050	AT4G14550	2	0.16
A15N063	14	264	1.04E-010	AT3G23210	AT4G14410	2	0.11
A16N070	14	264	1.04E-010	AT3G29035	AT5G39610	2	0.17
A17N005	14	264	1.04E-010	AT3G42790	AT5G20510	2	0.12
A17N020	14	264	1.04E-010	AT3G44260	AT5G22250	2	0.18
A18N045	14	264	1.04E-010	AT3G46130	AT5G59780	2	0.18
A18N061	14	264	1.04E-010	AT3G46590	AT5G59430	2	0.31
A19N024	14	264	1.04E-010	AT3G50070	AT5G67260	2	0.15
A19N030	14	264	1.04E-010	AT3G50260	AT5G67190	2	0.08
A19N037	14	264	1.04E-010	AT3G50330	AT5G67060	2	0.1
A19N057	14	264	1.04E-010	AT3G51060	AT5G66350	2	0.11
A19N058	14	264	1.04E-010	AT3G51080	AT5G66320	2	0.23
A20N008	14	264	1.04E-010	AT4G04450	AT4G22070	2	0.2
A20N027	14	264	1.04E-010	AT4G04890	AT4G21750	2	0.05
A20N033	14	264	1.04E-010	AT4G05170	AT4G21340	2	0.29
A20N042	14	264	1.04E-010	AT4G05420	AT4G21100	2	0.08
A20N052	14	264	1.04E-010	AT4G11070	AT4G23810	2	0.36
A20N055	14	264	1.04E-010	AT4G11140	AT4G23750	2	0.29
A20N088	14	264	1.04E-010	AT4G11880	AT4G22950	2	0.15
A21N010	14	264	1.04E-010	AT4G17460	AT5G47370	2	0.09
A21N017	14	264	1.04E-010	AT4G17490	AT5G47230	2	0.28
A21N018	14	264	1.04E-010	AT4G17500	AT5G47220	2	0.1
A21N022	14	264	1.04E-010	AT4G17570	AT5G47140	2	0.24
A21N032	14	264	1.04E-010	AT4G17710	AT5G46880	2	0.26
A21N038	14	264	1.04E-010	AT4G17880	AT5G46830	3	0.1
A21N039	14	264	1.04E-010	AT4G17880	AT5G46760	3	0.15
A21N040	14	264	1.04E-010	AT4G17890	AT5G46750	3	0.14
A21N056	14	264	1.04E-010	AT4G18170	AT5G46350	2	0.2
A21N074	14	264	1.04E-010	AT4G18870	AT5G45710	3	0.32
A21N075	14	264	1.04E-010	AT4G18880	AT5G45710	3	0.14
A21N091	14	264	1.04E-010	AT4G19130	AT5G45400	2	0.16
A22N032	14	264	1.04E-010	AT4G25400	AT5G51780	2	0.35
A22N033	14	264	1.04E-010	AT4G25410	AT5G51790	2	0.34
A22N037	14	264	1.04E-010	AT4G25470	AT5G51990	5	0.14
A22N038	14	264	1.04E-010	AT4G25480	AT5G51990	5	0.15
A22N039	14	264	1.04E-010	AT4G25490	AT5G52020	5	0.26
A22N040	14	264	1.04E-010	AT4G25490	AT5G51990	5	0.11
A22N042	14	264	1.04E-010	AT4G25530	AT5G52170	2	0.39
A22N048	14	264	1.04E-010	AT4G25630	AT5G52490	3	0.24
A22N075	14	264	1.04E-010	AT4G26150	AT5G56860	2	0.25
A22N086	14	264	1.04E-010	AT4G26440	AT5G56270	2	0.12
A22N133	14	264	1.04E-010	AT4G27230	AT5G54640	2	0.05
A22N160	14	264	1.04E-010	AT4G27880	AT5G53360	2	0.06
A22N163	14	264	1.04E-010	AT4G27910	AT5G53430	2	0.17
A22N165	14	264	1.04E-010	AT4G27950	AT5G53290	2	0.2
A23N001	14	264	1.04E-010	AT5G08565	AT5G63670	2	0.06
A23N020	14	264	1.04E-010	AT5G09460	AT5G64340	2	0.3
A23N031	14	264	1.04E-010	AT5G09740	AT5G64610	2	0.07
A23N042	14	264	1.04E-010	AT5G10030	AT5G65210	2	0.07
A23N048	14	264	1.04E-010	AT5G10120	AT5G65100	2	0.12
A23N067	14	264	1.04E-010	AT5G10440	AT5G65420	2	0.29
A23N070	14	264	1.04E-010	AT5G10510	AT5G65510	2	0.1
A23N075	14	264	1.04E-010	AT5G10570	AT5G65640	2	0.15
A24N020	14	264	1.04E-010	AT5G11190	AT5G25390	3	0.13
A24N021	14	264	1.04E-010	AT5G11190	AT5G25190	3	0.32
A24N028	14	264	1.04E-010	AT5G11590	AT5G25810	2	0.24
A25N020	14	264	1.04E-010	AT1G66610	AT5G37890	7	0.3
A25N021	14	264	1.04E-010	AT1G66620	AT5G37870	7	0.3
A25N022	14	264	1.04E-010	AT1G66620	AT5G37890	7	0.21
A25N023	14	264	1.04E-010	AT1G66620	AT5G37900	7	0.32
A25N024	14	264	1.04E-010	AT1G66620	AT5G37910	7	0.2
A25N025	14	264	1.04E-010	AT1G66630	AT5G37910	7	0.43
A25N027	14	264	1.04E-010	AT1G66660	AT5G37930	3	0.5
A25N029	14	264	1.04E-010	AT1G66740	AT5G38110	2	0.06
A26N016	14	264	1.04E-010	AT5G07310	AT5G61890	2	0.17
A26N020	14	264	1.04E-010	AT5G07370	AT5G61760	2	0.2
A26N029	14	264	1.04E-010	AT5G07580	AT5G61600	3	0.11
A26N030	14	264	1.04E-010	AT5G07580	AT5G61590	3	0.17
A26N032	14	264	1.04E-010	AT5G07660	AT5G61460	2	0.3
A26N047	14	264	1.04E-010	AT5G08020	AT5G61000	2	0.08
S01N014	14	264	1.04E-010	AT1G03970	AT5G44080	2	0.22
S01N028	14	264	1.04E-010	AT1G04240	AT5G43700	2	0.17
S01N035	14	264	1.04E-010	AT1G04370	AT5G43410	2	0.07
S02N003	14	264	1.04E-010	AT1G12860	AT3G26744	2	0.1
S02N031	14	264	1.04E-010	AT1G13260	AT3G25730	2	0.23
S02N038	14	264	1.04E-010	AT1G13350	AT3G25840	2	0.29
S06N019	14	264	1.04E-010	AT3G48100	AT5G62920	2	0.12
S06N027	14	264	1.04E-010	AT3G48590	AT5G63470	2	0.13
S08N002	14	264	1.04E-010	AT2G35700	AT4G16750	2	0.18
A02N007	15	22	1.72E-010	AT1G04510	AT2G33340	2	0.16
A02N031	15	22	1.72E-010	AT1G05180	AT2G32410	2	0.18
A02N077	15	22	1.72E-010	AT1G06160	AT2G31230	2	0.22
A02N143	15	22	1.72E-010	AT1G07660	AT2G28740	3	0.02
A02N147	15	22	1.72E-010	AT1G07790	AT2G28720	2	0.06
A05N228	15	22	1.72E-010	AT1G19480	AT1G75230	2	0.15
A08N261	15	22	1.72E-010	AT1G55650	AT3G13350	2	0.35
A11N032	15	22	1.72E-010	AT2G37080	AT3G53350	2	0.19
A11N040	15	22	1.72E-010	AT2G37340	AT3G53500	2	0.17
A11N149	15	22	1.72E-010	AT2G41130	AT3G56770	2	0.12
A11N184	15	22	1.72E-010	AT2G42080	AT3G58020	2	0.44
A11N265	15	22	1.72E-010	AT2G44190	AT3G60000	2	0.3
A11N341	15	22	1.72E-010	AT2G46590	AT3G61850	2	0.2
A12N147	15	22	1.72E-010	AT3G04510	AT5G28490	2	0.05
A14N039	15	22	1.72E-010	AT3G09600	AT5G02840	3	0.22
A15N047	15	22	1.72E-010	AT3G22780	AT4G14770	3	0.42
A18N031	15	22	1.72E-010	AT3G45930	AT5G59970	2	0.01
A21N041	15	22	1.72E-010	AT4G17890	AT5G46740	3	0.22
A21N105	15	22	1.72E-010	AT4G19660	AT5G45110	2	0.12
A22N069	15	22	1.72E-010	AT4G25990	AT5G57180	2	0.12
A25N018	15	22	1.72E-010	AT1G66470	AT5G37800	2	0.25
S06N010	15	22	1.72E-010	AT3G47720	AT5G62520	2	0.19
A01N069	16	32	1.89E-010	AT1G02950	AT4G02520	5	0.19
A02N001	16	32	1.89E-010	AT1G04450	AT2G33460	2	0.16
A02N160	16	32	1.89E-010	AT1G08200	AT2G27860	2	0.04
A03N035	16	32	1.89E-010	AT1G09940	AT1G58290	2	0.1
A03N047	16	32	1.89E-010	AT1G10360	AT1G59670	4	0.31
A03N048	16	32	1.89E-010	AT1G10360	AT1G59700	4	0.24
A03N049	16	32	1.89E-010	AT1G10370	AT1G59700	4	0.29
A03N071	16	32	1.89E-010	AT1G10870	AT1G60860	2	0.16
A03N114	16	32	1.89E-010	AT1G12070	AT1G62450	2	0.1
A04N026	16	32	1.89E-010	AT1G14280	AT2G02950	2	0.2
A05N056	16	32	1.89E-010	AT1G16340	AT1G79500	2	0.05
A05N104	16	32	1.89E-010	AT1G17170	AT1G78380	8	0.17
A05N105	16	32	1.89E-010	AT1G17180	AT1G78320	8	0.18
A05N106	16	32	1.89E-010	AT1G17180	AT1G78340	8	0.11
A05N107	16	32	1.89E-010	AT1G17180	AT1G78360	8	0.09
A05N108	16	32	1.89E-010	AT1G17180	AT1G78370	8	0.14
A05N109	16	32	1.89E-010	AT1G17180	AT1G78380	8	0.09
A05N110	16	32	1.89E-010	AT1G17190	AT1G78380	8	0.14
A05N489	16	32	1.89E-010	AT1G27130	AT1G69930	4	0.16
A05N490	16	32	1.89E-010	AT1G27130	AT1G69920	4	0.12
A05N491	16	32	1.89E-010	AT1G27140	AT1G69920	4	0.21
A06N009	16	32	1.89E-010	AT1G28350	AT2G33840	2	0.13
A08N233	16	32	1.89E-010	AT1G54210	AT3G13970	2	0.05
A10N281	16	32	1.89E-010	AT2G22910	AT4G37670	2	0.2
A11N029	16	32	1.89E-010	AT2G37040	AT3G53260	2	0.09
A11N264	16	32	1.89E-010	AT2G44180	AT3G59990	2	0.15
A11N380	16	32	1.89E-010	AT2G47730	AT3G62760	2	0.12
A12N031	16	32	1.89E-010	AT3G01640	AT5G14470	2	0.17
A12N102	16	32	1.89E-010	AT3G03190	AT5G17220	2	0.28
A14N070	16	32	1.89E-010	AT3G10340	AT5G04230	2	0.1
A19N025	16	32	1.89E-010	AT3G50080	AT5G67250	2	0.12
S02N007	16	32	1.89E-010	AT1G12920	AT3G26618	2	0.02
A01N064	17	79	1.52E-010	AT1G02890	AT4G02480	3	0.19
A02N021	17	79	1.52E-010	AT1G04930	AT2G32840	2	0.33
A02N027	17	79	1.52E-010	AT1G05140	AT2G32480	2	0.12
A02N063	17	79	1.52E-010	AT1G05860	AT2G31600	2	0.19
A02N097	17	79	1.52E-010	AT1G06800	AT2G30550	2	0.14
A02N122	17	79	1.52E-010	AT1G07280	AT2G29670	2	0.2
A02N161	17	79	1.52E-010	AT1G08250	AT2G27820	2	0.05
A03N030	17	79	1.52E-010	AT1G09795	AT1G58080	2	0.15
A05N055	17	79	1.52E-010	AT1G16320	AT1G79510	2	0.22
A05N121	17	79	1.52E-010	AT1G17420	AT1G72520	2	0.09
A05N151	17	79	1.52E-010	AT1G17790	AT1G73150	2	0.23
A05N166	17	79	1.52E-010	AT1G18170	AT1G73655	2	0.34
A05N182	17	79	1.52E-010	AT1G18500	AT1G74040	2	0.1
A05N241	17	79	1.52E-010	AT1G19740	AT1G75460	2	0.1
A05N297	17	79	1.52E-010	AT1G21060	AT1G76620	2	0.25
A05N339	17	79	1.52E-010	AT1G22170	AT1G78050	2	0.17
A05N370	17	79	1.52E-010	AT1G22680	AT1G71970	2	0.37
A05N466	17	79	1.52E-010	AT1G26360	AT1G69240	3	0.12
A05N482	17	79	1.52E-010	AT1G26970	AT1G69790	2	0.1
A06N077	17	79	1.52E-010	AT1G32380	AT2G35390	2	0.08
A08N017	17	79	1.52E-010	AT1G48450	AT3G17800	2	0.18
A08N018	17	79	1.52E-010	AT1G48470	AT3G17820	2	0.13
A08N078	17	79	1.52E-010	AT1G50260	AT3G19830	2	0.25
A08N112	17	79	1.52E-010	AT1G51560	AT3G21140	2	0.2
A08N159	17	79	1.52E-010	AT1G52570	AT3G15730	2	0.03
A08N162	17	79	1.52E-010	AT1G52670	AT3G15690	2	0.45
A08N269	17	79	1.52E-010	AT1G55930	AT3G13070	2	0.16
A09N020	17	79	1.52E-010	AT1G64190	AT5G41670	2	0.07
A10N074	17	79	1.52E-010	AT2G17630	AT4G35630	2	0.08
A10N090	17	79	1.52E-010	AT2G17880	AT4G36040	2	0.22
A10N183	17	79	1.52E-010	AT2G20270	AT4G28730	2	0.68
A10N248	17	79	1.52E-010	AT2G21990	AT4G39610	2	0.15
A10N257	17	79	1.52E-010	AT2G22330	AT4G39950	2	0.08
A10N280	17	79	1.52E-010	AT2G22880	AT4G37710	2	0.22
A10N327	17	79	1.52E-010	AT2G24060	AT4G30690	2	0.17
A10N328	17	79	1.52E-010	AT2G24070	AT4G30740	3	0.37
A10N368	17	79	1.52E-010	AT2G25080	AT4G31870	2	0.17
A10N369	17	79	1.52E-010	AT2G25130	AT4G31890	2	0.11
A10N377	17	79	1.52E-010	AT2G25250	AT4G32020	2	0.3
A11N007	17	79	1.52E-010	AT2G36050	AT3G52540	2	0.46
A11N014	17	79	1.52E-010	AT2G36300	AT3G52760	2	0.07
A11N103	17	79	1.52E-010	AT2G39800	AT3G55610	2	0.11
A11N153	17	79	1.52E-010	AT2G41180	AT3G56710	2	0.25
A11N162	17	79	1.52E-010	AT2G41330	AT3G57070	2	0.22
A11N226	17	79	1.52E-010	AT2G43090	AT3G58990	3	0.2
A11N239	17	79	1.52E-010	AT2G43630	AT3G59640	2	0.36
A11N249	17	79	1.52E-010	AT2G43850	AT3G59830	2	0.11
A11N254	17	79	1.52E-010	AT2G43940	AT3G59870	2	0.49
A11N256	17	79	1.52E-010	AT2G44040	AT3G59890	2	0.13
A11N261	17	79	1.52E-010	AT2G44140	AT3G59950	2	0.27
A11N279	17	79	1.52E-010	AT2G44650	AT3G60210	2	0.26
A12N068	17	79	1.52E-010	AT3G02610	AT5G16230	3	0.13
A12N083	17	79	1.52E-010	AT3G02900	AT5G16660	2	0.15
A12N084	17	79	1.52E-010	AT3G02930	AT5G16730	2	0.32
A12N165	17	79	1.52E-010	AT3G05020	AT5G27200	2	0.34
A15N051	17	79	1.52E-010	AT3G22890	AT4G14680	2	0.07
A15N058	17	79	1.52E-010	AT3G23070	AT4G14510	2	0.3
A17N037	17	79	1.52E-010	AT3G44720	AT5G22630	2	0.1
A18N078	17	79	1.52E-010	AT3G46880	AT5G59080	2	0.2
A18N082	17	79	1.52E-010	AT3G46990	AT5G58930	2	0.17
A18N083	17	79	1.52E-010	AT3G47060	AT5G58870	2	0.15
A19N002	17	79	1.52E-010	AT3G49680	AT5G65780	2	0.14
A19N011	17	79	1.52E-010	AT3G49830	AT5G67630	2	0.1
A20N011	17	79	1.52E-010	AT4G04610	AT4G21990	2	0.05
A20N053	17	79	1.52E-010	AT4G11080	AT4G23800	2	0.17
A20N089	17	79	1.52E-010	AT4G11910	AT4G22920	2	0.14
A22N021	17	79	1.52E-010	AT4G25100	AT5G51100	2	0.19
A22N052	17	79	1.52E-010	AT4G25700	AT5G52570	2	0.23
A22N096	17	79	1.52E-010	AT4G26580	AT5G55970	2	0.15
A22N125	17	79	1.52E-010	AT4G27070	AT5G54810	2	0.07
A22N143	17	79	1.52E-010	AT4G27440	AT5G54190	2	0.08
A23N073	17	79	1.52E-010	AT5G10540	AT5G65620	2	0.07
S01N023	17	79	1.52E-010	AT1G04140	AT5G43930	2	0.19
S02N032	17	79	1.52E-010	AT1G13270	AT3G25740	2	0.23
S03N014	17	79	1.52E-010	AT3G06180	AT5G19020	2	0.2
S04N016	17	79	1.52E-010	AT3G49350	AT5G24390	2	0.16
S05N017	17	79	1.52E-010	AT5G08410	AT5G23440	2	0.38
S06N018	17	79	1.52E-010	AT3G48070	AT5G62910	2	0.11
S07N004	17	79	1.52E-010	AT5G12170	AT5G19380	2	0
A01N054	18	30	9.34E-011	AT1G02700	AT4G02140	2	0.29
A03N037	18	30	9.34E-011	AT1G09980	AT1G58350	3	0.19
A03N042	18	30	9.34E-011	AT1G10150	AT1G59510	2	0.17
A03N101	18	30	9.34E-011	AT1G11630	AT1G61870	2	0.2
A05N113	18	30	9.34E-011	AT1G17290	AT1G72330	2	0.12
A05N192	18	30	9.34E-011	AT1G18630	AT1G74230	2	0.58
A05N360	18	30	9.34E-011	AT1G22520	AT1G72170	2	0.27
A06N074	18	30	9.34E-011	AT1G32260	AT2G35480	2	0.23
A06N082	18	30	9.34E-011	AT1G32580	AT2G35240	2	0.16
A08N087	18	30	9.34E-011	AT1G50460	AT3G20040	2	0.18
A08N105	18	30	9.34E-011	AT1G51390	AT3G20970	2	0.13
A08N184	18	30	9.34E-011	AT1G53240	AT3G15020	2	0.09
A08N234	18	30	9.34E-011	AT1G54220	AT3G13930	2	0.2
A08N266	18	30	9.34E-011	AT1G55890	AT3G13160	3	0.32
A10N055	18	30	9.34E-011	AT2G17130	AT4G35260	2	0.09
A11N134	18	30	9.34E-011	AT2G40800	AT3G56430	2	0.14
A11N269	18	30	9.34E-011	AT2G44350	AT3G60100	2	0.13
A11N330	18	30	9.34E-011	AT2G46110	AT3G61530	2	0.06
A11N378	18	30	9.34E-011	AT2G47690	AT3G62790	2	0.02
A12N131	18	30	9.34E-011	AT3G03910	AT5G18170	2	0.07
A12N195	18	30	9.34E-011	AT3G05780	AT5G26860	3	0.2
A12N196	18	30	9.34E-011	AT3G05790	AT5G26860	3	0.16
A14N066	18	30	9.34E-011	AT3G10270	AT5G04130	3	0.09
A18N059	18	30	9.34E-011	AT3G46520	AT5G59370	2	0
A20N004	18	30	9.34E-011	AT4G04080	AT4G22220	2	0.18
A20N049	18	30	9.34E-011	AT4G11010	AT4G23900	2	0.09
A21N007	18	30	9.34E-011	AT4G17360	AT5G47435	2	0.11
A22N118	18	30	9.34E-011	AT4G26910	AT5G55070	2	0.15
A22N149	18	30	9.34E-011	AT4G27580	AT5G54100	2	0.82
S05N008	18	30	9.34E-011	AT5G08300	AT5G23250	2	0.07
A01N049	19	25	6.28E-011	AT1G02530	AT4G01820	4	0.13
A02N032	19	25	6.28E-011	AT1G05200	AT2G32400	3	0.25
A02N033	19	25	6.28E-011	AT1G05200	AT2G32390	3	0.27
A02N159	19	25	6.28E-011	AT1G08150	AT2G28170	3	0.32
A04N012	19	25	6.28E-011	AT1G14040	AT2G03260	4	0.24
A04N013	19	25	6.28E-011	AT1G14040	AT2G03240	4	0.14
A04N014	19	25	6.28E-011	AT1G14040	AT2G03250	4	0.2
A05N060	19	25	6.28E-011	AT1G16380	AT1G79400	2	0.23
A05N128	19	25	6.28E-011	AT1G17500	AT1G72700	2	0.09
A05N250	19	25	6.28E-011	AT1G19970	AT1G75760	2	0.11
A05N336	19	25	6.28E-011	AT1G22150	AT1G78000	3	0.1
A05N337	19	25	6.28E-011	AT1G22150	AT1G77990	3	0.22
A07N020	19	25	6.28E-011	AT1G33230	AT4G10430	2	0.14
A08N066	19	25	6.28E-011	AT1G49810	AT3G19490	2	0.14
A08N236	19	25	6.28E-011	AT1G54280	AT3G13900	2	0.08
A09N017	19	25	6.28E-011	AT1G64170	AT5G41610	2	0.2
A10N047	19	25	6.28E-011	AT2G16800	AT4G35080	2	0.21
A10N213	19	25	6.28E-011	AT2G21190	AT4G38790	2	0.11
A10N332	19	25	6.28E-011	AT2G24150	AT4G30850	2	0.25
A17N040	19	25	6.28E-011	AT3G44900	AT5G22900	2	0.2
A17N041	19	25	6.28E-011	AT3G44910	AT5G22910	4	0.23
A17N042	19	25	6.28E-011	AT3G44920	AT5G22910	4	0.21
A17N043	19	25	6.28E-011	AT3G44930	AT5G22910	4	0.24
A21N050	19	25	6.28E-011	AT4G18050	AT5G46540	2	0.13
S06N015	19	25	6.28E-011	AT3G47980	AT5G62720	2	0.32
A05N356	20	23	7.03E-011	AT1G22480	AT1G72230	2	0.29
A05N385	20	23	7.03E-011	AT1G23040	AT1G70990	2	0.35
A05N428	20	23	7.03E-011	AT1G24140	AT1G70170	2	0.14
A05N468	20	23	7.03E-011	AT1G26450	AT1G69295	2	0.28
A06N037	20	23	7.03E-011	AT1G29980	AT2G34510	2	0.14
A08N037	20	23	7.03E-011	AT1G48940	AT3G18590	2	0.28
A08N250	20	23	7.03E-011	AT1G55330	AT3G13520	2	0.3
A10N083	20	23	7.03E-011	AT2G17760	AT4G35880	2	0.1
A10N199	20	23	7.03E-011	AT2G20700	AT4G28280	2	0.07
A10N319	20	23	7.03E-011	AT2G23990	AT4G30590	2	0.22
A10N349	20	23	7.03E-011	AT2G24450	AT4G31370	2	0.49
A11N282	20	23	7.03E-011	AT2G44790	AT3G60280	3	0.38
A11N283	20	23	7.03E-011	AT2G44790	AT3G60270	3	0.38
A11N337	20	23	7.03E-011	AT2G46330	AT3G61640	2	0.17
A12N006	20	23	7.03E-011	AT3G01070	AT5G15350	2	0.17
A12N038	20	23	7.03E-011	AT3G01950	AT5G14110	2	0.1
A12N046	20	23	7.03E-011	AT3G02210	AT5G15630	2	0.11
A12N137	20	23	7.03E-011	AT3G04010	AT5G18220	2	0.08
A15N010	20	23	7.03E-011	AT3G16860	AT4G16120	2	0.13
A23N017	20	23	7.03E-011	AT5G09370	AT5G64080	2	0.34
A25N003	20	23	7.03E-011	AT1G65240	AT5G36260	2	0.21
A26N008	20	23	7.03E-011	AT5G07190	AT5G62210	3	0.39
A26N009	20	23	7.03E-011	AT5G07190	AT5G62200	3	0.27
A01N004	21	165	1.16E-010	AT1G01050	AT4G01480	2	0.12
A01N005	21	165	1.16E-010	AT1G01070	AT4G01450	4	0.27
A01N006	21	165	1.16E-010	AT1G01070	AT4G01430	4	0.18
A01N007	21	165	1.16E-010	AT1G01070	AT4G01440	4	0.24
A01N011	21	165	1.16E-010	AT1G01340	AT4G01010	2	0.12
A01N046	21	165	1.16E-010	AT1G02510	AT4G01840	2	0.35
A01N047	21	165	1.16E-010	AT1G02520	AT4G01830	4	0.11
A01N048	21	165	1.16E-010	AT1G02520	AT4G01820	4	0.1
A01N087	21	165	1.16E-010	AT1G03520	AT4G03340	2	0.11
A02N011	21	165	1.16E-010	AT1G04570	AT2G33280	2	0.21
A02N081	21	165	1.16E-010	AT1G06200	AT2G31140	2	0.21
A02N099	21	165	1.16E-010	AT1G06870	AT2G30440	2	0.2
A02N100	21	165	1.16E-010	AT1G06890	AT2G30460	2	0.15
A02N103	21	165	1.16E-010	AT1G06970	AT2G30240	2	0.14
A03N003	21	165	1.16E-010	AT1G08930	AT1G54730	2	0.28
A03N022	21	165	1.16E-010	AT1G09580	AT1G57620	2	0.21
A03N032	21	165	1.16E-010	AT1G09860	AT1G57990	4	0.28
A03N033	21	165	1.16E-010	AT1G09860	AT1G57943	4	0.27
A03N039	21	165	1.16E-010	AT1G10010	AT1G58360	2	0.17
A03N056	21	165	1.16E-010	AT1G10540	AT1G60030	2	0.21
A03N086	21	165	1.16E-010	AT1G11180	AT1G61250	2	0.16
A03N090	21	165	1.16E-010	AT1G11250	AT1G61290	2	0.04
A03N102	21	165	1.16E-010	AT1G11670	AT1G61890	2	0.14
A03N108	21	165	1.16E-010	AT1G11960	AT1G62320	2	0.1
A03N132	21	165	1.16E-010	AT1G12340	AT1G62880	3	0.18
A03N134	21	165	1.16E-010	AT1G12390	AT1G62880	3	0.19
A03N135	21	165	1.16E-010	AT1G12460	AT1G62950	2	0.17
A03N139	21	165	1.16E-010	AT1G12640	AT1G63050	2	0.13
A03N141	21	165	1.16E-010	AT1G12730	AT1G63110	2	0.34
A04N010	21	165	1.16E-010	AT1G14010	AT2G03290	2	0.15
A04N016	21	165	1.16E-010	AT1G14070	AT2G03220	4	0.15
A04N017	21	165	1.16E-010	AT1G14100	AT2G03220	4	0.17
A04N056	21	165	1.16E-010	AT1G14910	AT2G01600	2	0.25
A05N033	21	165	1.16E-010	AT1G16010	AT1G80900	2	0.1
A05N054	21	165	1.16E-010	AT1G16310	AT1G79520	2	0.11
A05N058	21	165	1.16E-010	AT1G16360	AT1G79450	2	0.11
A05N059	21	165	1.16E-010	AT1G16370	AT1G79410	2	0.17
A05N061	21	165	1.16E-010	AT1G16390	AT1G79360	2	0.21
A05N152	21	165	1.16E-010	AT1G17810	AT1G73190	2	0.1
A05N194	21	165	1.16E-010	AT1G18690	AT1G74380	2	0.09
A05N242	21	165	1.16E-010	AT1G19770	AT1G75470	2	0.28
A05N285	21	165	1.16E-010	AT1G20860	AT1G76430	2	0.16
A05N298	21	165	1.16E-010	AT1G21070	AT1G76670	2	0.1
A05N326	21	165	1.16E-010	AT1G21870	AT1G77610	2	0.07
A05N363	21	165	1.16E-010	AT1G22540	AT1G72140	3	0.24
A05N364	21	165	1.16E-010	AT1G22540	AT1G72130	3	0.17
A05N365	21	165	1.16E-010	AT1G22550	AT1G72120	3	0.15
A05N366	21	165	1.16E-010	AT1G22570	AT1G72120	3	0.21
A05N394	21	165	1.16E-010	AT1G23170	AT1G70770	2	0.2
A05N437	21	165	1.16E-010	AT1G24400	AT1G67640	2	0.08
A05N446	21	165	1.16E-010	AT1G25270	AT1G68170	2	0.42
A05N456	21	165	1.16E-010	AT1G25520	AT1G68650	2	0.09
A05N473	21	165	1.16E-010	AT1G26690	AT1G69460	2	0.13
A05N483	21	165	1.16E-010	AT1G27040	AT1G69850	2	0.14
A05N486	21	165	1.16E-010	AT1G27080	AT1G69860	3	0.1
A06N004	21	165	1.16E-010	AT1G28220	AT2G33750	3	0.19
A06N005	21	165	1.16E-010	AT1G28230	AT2G33750	3	0.28
A06N025	21	165	1.16E-010	AT1G29310	AT2G34250	2	0.01
A06N043	21	165	1.16E-010	AT1G30410	AT2G34660	4	0.12
A06N044	21	165	1.16E-010	AT1G30420	AT2G34660	4	0.13
A06N049	21	165	1.16E-010	AT1G30630	AT2G34840	2	0.11
A06N064	21	165	1.16E-010	AT1G31120	AT2G35060	2	0.08
A07N036	21	165	1.16E-010	AT1G34020	AT4G09810	2	0.07
A08N038	21	165	1.16E-010	AT1G48990	AT3G18570	2	0.16
A08N080	21	165	1.16E-010	AT1G50310	AT3G19940	3	0.09
A08N081	21	165	1.16E-010	AT1G50310	AT3G19930	3	0.13
A08N145	21	165	1.16E-010	AT1G52180	AT3G16240	2	0.33
A08N146	21	165	1.16E-010	AT1G52190	AT3G16180	2	0.16
A08N175	21	165	1.16E-010	AT1G53100	AT3G15350	2	0.17
A08N187	21	165	1.16E-010	AT1G53290	AT3G14960	2	0.14
A08N195	21	165	1.16E-010	AT1G53470	AT3G14810	2	0.19
A08N224	21	165	1.16E-010	AT1G54115	AT3G14070	2	0.18
A08N235	21	165	1.16E-010	AT1G54270	AT3G13920	2	0.03
A08N263	21	165	1.16E-010	AT1G55720	AT3G13320	3	0.13
A08N264	21	165	1.16E-010	AT1G55730	AT3G13320	3	0.13
A09N004	21	165	1.16E-010	AT1G63450	AT5G41250	3	0.22
A10N048	21	165	1.16E-010	AT2G16850	AT4G35100	2	0.06
A10N066	21	165	1.16E-010	AT2G17390	AT4G35450	2	0.19
A10N111	21	165	1.16E-010	AT2G18480	AT4G36670	2	0.13
A10N116	21	165	1.16E-010	AT2G18590	AT4G36790	2	0.23
A10N136	21	165	1.16E-010	AT2G19110	AT4G30120	3	0.17
A10N137	21	165	1.16E-010	AT2G19110	AT4G30110	3	0.21
A10N176	21	165	1.16E-010	AT2G20140	AT4G29040	2	0.02
A10N282	21	165	1.16E-010	AT2G22950	AT4G37640	2	0.04
A10N318	21	165	1.16E-010	AT2G23980	AT4G30560	2	0.08
A10N361	21	165	1.16E-010	AT2G24710	AT4G31710	3	0.17
A10N362	21	165	1.16E-010	AT2G24720	AT4G31710	3	0.22
A10N379	21	165	1.16E-010	AT2G25300	AT4G32120	2	0.17
A10N386	21	165	1.16E-010	AT2G25540	AT4G32410	2	0.11
A10N389	21	165	1.16E-010	AT2G25600	AT4G32650	3	0.2
A10N390	21	165	1.16E-010	AT2G25600	AT4G32500	3	0.19
A11N022	21	165	1.16E-010	AT2G36580	AT3G52990	2	0.05
A11N060	21	165	1.16E-010	AT2G37900	AT3G53960	2	0.17
A11N064	21	165	1.16E-010	AT2G38100	AT3G54140	2	0.29
A11N074	21	165	1.16E-010	AT2G39010	AT3G54820	2	0.16
A11N075	21	165	1.16E-010	AT2G39130	AT3G54830	2	0.24
A11N122	21	165	1.16E-010	AT2G40420	AT3G56200	2	0.19
A11N139	21	165	1.16E-010	AT2G40900	AT3G56620	2	0.19
A11N166	21	165	1.16E-010	AT2G41490	AT3G57220	2	0.11
A11N295	21	165	1.16E-010	AT2G45150	AT3G60620	2	0.16
A11N334	21	165	1.16E-010	AT2G46210	AT3G61580	2	0.17
A11N347	21	165	1.16E-010	AT2G46800	AT3G61940	2	0.13
A11N362	21	165	1.16E-010	AT2G47160	AT3G62270	2	0.07
A12N021	21	165	1.16E-010	AT3G01350	AT5G14940	2	0.19
A12N030	21	165	1.16E-010	AT3G01620	AT5G14480	2	0.11
A12N119	21	165	1.16E-010	AT3G03620	AT5G17700	2	0.21
A12N166	21	165	1.16E-010	AT3G05030	AT5G27150	2	0.09
A12N167	21	165	1.16E-010	AT3G05060	AT5G27140	3	0.25
A12N172	21	165	1.16E-010	AT3G05150	AT5G27360	5	0.16
A12N173	21	165	1.16E-010	AT3G05160	AT5G27360	5	0.22
A12N174	21	165	1.16E-010	AT3G05165	AT5G27360	5	0.29
A12N175	21	165	1.16E-010	AT3G05165	AT5G27350	5	0.29
A12N205	21	165	1.16E-010	AT3G05960	AT5G26340	3	0.18
A12N206	21	165	1.16E-010	AT3G05960	AT5G26250	3	0.07
A14N025	21	165	1.16E-010	AT3G09330	AT5G02180	4	0.26
A14N026	21	165	1.16E-010	AT3G09340	AT5G02180	4	0.25
A14N027	21	165	1.16E-010	AT3G09340	AT5G02170	4	0.27
A14N085	21	165	1.16E-010	AT3G10600	AT5G04770	2	0.15
A15N005	21	165	1.16E-010	AT3G16690	AT4G15920	2	0.34
A15N019	21	165	1.16E-010	AT3G21620	AT4G15430	2	0
A15N090	21	165	1.16E-010	AT3G24290	AT4G13510	3	0.06
A15N103	21	165	1.16E-010	AT3G25290	AT4G12980	2	0.13
A16N032	21	165	1.16E-010	AT3G27660	AT5G40420	2	0.13
A16N040	21	165	1.16E-010	AT3G28007	AT5G40260	2	0.3
A16N041	21	165	1.16E-010	AT3G28050	AT5G40240	3	0.24
A16N042	21	165	1.16E-010	AT3G28050	AT5G40230	3	0.31
A16N043	21	165	1.16E-010	AT3G28060	AT5G40210	6	0.36
A16N044	21	165	1.16E-010	AT3G28070	AT5G40210	6	0.28
A16N045	21	165	1.16E-010	AT3G28080	AT5G40210	6	0.24
A16N046	21	165	1.16E-010	AT3G28100	AT5G40210	6	0.28
A16N047	21	165	1.16E-010	AT3G28130	AT5G40210	6	0.37
A16N071	21	165	1.16E-010	AT3G29100	AT5G39630	3	0.49
A16N072	21	165	1.16E-010	AT3G29100	AT5G39510	3	0.16
A18N002	21	165	1.16E-010	AT3G45060	AT5G60770	3	0.13
A18N026	21	165	1.16E-010	AT3G45600	AT5G60220	2	0.17
A18N029	21	165	1.16E-010	AT3G45810	AT5G60010	2	0.1
A18N080	21	165	1.16E-010	AT3G46900	AT5G59030	3	0.21
A19N053	21	165	1.16E-010	AT3G50920	AT5G66450	2	0.29
A20N095	21	165	1.16E-010	AT4G12030	AT4G22840	2	0.12
A21N004	21	165	1.16E-010	AT4G17280	AT5G47530	2	0.28
A21N034	21	165	1.16E-010	AT4G17730	AT5G46860	2	0.1
A21N101	21	165	1.16E-010	AT4G19530	AT5G45250	3	0.44
A22N013	21	165	1.16E-010	AT4G24920	AT5G50460	2	0
A22N018	21	165	1.16E-010	AT4G25010	AT5G50800	3	0.32
A22N019	21	165	1.16E-010	AT4G25010	AT5G50790	3	0.24
A22N022	21	165	1.16E-010	AT4G25140	AT5G51210	2	0.22
A22N097	21	165	1.16E-010	AT4G26590	AT5G55930	2	0.14
A22N153	21	165	1.16E-010	AT4G27730	AT5G53520	3	0.09
A22N154	21	165	1.16E-010	AT4G27730	AT5G53510	3	0.09
A23N010	21	165	1.16E-010	AT5G09220	AT5G63850	2	0.08
A23N026	21	165	1.16E-010	AT5G09690	AT5G64560	4	0.19
A23N028	21	165	1.16E-010	AT5G09710	AT5G64560	4	0.38
A23N029	21	165	1.16E-010	AT5G09720	AT5G64560	4	0.33
A23N066	21	165	1.16E-010	AT5G10420	AT5G65380	2	0.16
A24N010	21	165	1.16E-010	AT5G10820	AT5G25050	3	0.28
A24N011	21	165	1.16E-010	AT5G10820	AT5G25040	3	0.14
A24N018	21	165	1.16E-010	AT5G11130	AT5G25310	3	0.14
A24N019	21	165	1.16E-010	AT5G11130	AT5G20260	3	0.08
A24N029	21	165	1.16E-010	AT5G11610	AT5G25820	2	0.21
A26N028	21	165	1.16E-010	AT5G07560	AT5G61610	2	0.68
S02N008	21	165	1.16E-010	AT1G12950	AT3G26590	2	0.2
S02N042	21	165	1.16E-010	AT1G13560	AT3G25585	2	0.1
S04N001	21	165	1.16E-010	AT3G48740	AT5G23660	2	0.12
S07N003	21	165	1.16E-010	AT5G12150	AT5G19390	2	0.15
S08N005	21	165	1.16E-010	AT2G35740	AT4G16480	2	0.1
A01N021	22	109	7.70E-011	AT1G01540	AT4G01330	2	0.05
A01N028	22	109	7.70E-011	AT1G01620	AT4G00430	2	0.02
A01N033	22	109	7.70E-011	AT1G01740	AT4G00710	2	0.13
A01N075	22	109	7.70E-011	AT1G03080	AT4G02710	2	0.25
A02N028	22	109	7.70E-011	AT1G05150	AT2G32450	2	0.09
A02N091	22	109	7.70E-011	AT1G06700	AT2G30740	3	0.08
A02N140	22	109	7.70E-011	AT1G07570	AT2G28930	2	0.07
A02N141	22	109	7.70E-011	AT1G07630	AT2G28890	2	0.1
A02N165	22	109	7.70E-011	AT1G08420	AT2G27210	2	0.06
A03N025	22	109	7.70E-011	AT1G09640	AT1G57720	2	0.12
A03N052	22	109	7.70E-011	AT1G10430	AT1G59830	2	0.03
A03N072	22	109	7.70E-011	AT1G10900	AT1G60890	2	0.16
A03N094	22	109	7.70E-011	AT1G11310	AT1G61560	2	0.15
A04N031	22	109	7.70E-011	AT1G14380	AT2G02790	2	0.37
A04N038	22	109	7.70E-011	AT1G14460	AT2G02480	2	0.23
A04N046	22	109	7.70E-011	AT1G14660	AT2G01980	2	0.21
A05N005	22	109	7.70E-011	AT1G15400	AT1G80180	2	0.25
A05N084	22	109	7.70E-011	AT1G16860	AT1G78880	2	0.09
A05N147	22	109	7.70E-011	AT1G17750	AT1G73080	3	0.36
A05N167	22	109	7.70E-011	AT1G18180	AT1G73650	2	0.3
A05N227	22	109	7.70E-011	AT1G19450	AT1G75220	2	0.07
A05N234	22	109	7.70E-011	AT1G19570	AT1G75270	3	0.15
A05N235	22	109	7.70E-011	AT1G19650	AT1G75370	2	0.26
A05N282	22	109	7.70E-011	AT1G20780	AT1G76390	2	0.16
A05N293	22	109	7.70E-011	AT1G20980	AT1G76580	2	0.21
A05N347	22	109	7.70E-011	AT1G22280	AT1G78200	2	0.17
A05N361	22	109	7.70E-011	AT1G22530	AT1G72160	3	0.27
A05N371	22	109	7.70E-011	AT1G22710	AT1G71890	3	0.16
A05N372	22	109	7.70E-011	AT1G22710	AT1G71880	3	0.15
A05N387	22	109	7.70E-011	AT1G23080	AT1G70940	2	0.05
A05N395	22	109	7.70E-011	AT1G23190	AT1G70730	2	0.1
A05N485	22	109	7.70E-011	AT1G27080	AT1G69870	3	0.16
A08N008	22	109	7.70E-011	AT1G48210	AT3G17410	3	0.15
A08N011	22	109	7.70E-011	AT1G48240	AT3G17440	2	0.06
A08N014	22	109	7.70E-011	AT1G48370	AT3G17650	2	0.13
A08N019	22	109	7.70E-011	AT1G48480	AT3G17840	2	0.14
A08N047	22	109	7.70E-011	AT1G49300	AT3G18820	2	0.06
A08N054	22	109	7.70E-011	AT1G49580	AT3G19100	2	0.13
A08N060	22	109	7.70E-011	AT1G49730	AT3G19300	2	0.23
A08N158	22	109	7.70E-011	AT1G52540	AT3G15890	2	0.14
A08N192	22	109	7.70E-011	AT1G53430	AT3G14840	4	0.35
A08N193	22	109	7.70E-011	AT1G53440	AT3G14840	4	0.51
A08N203	22	109	7.70E-011	AT1G53730	AT3G14350	2	0.15
A08N260	22	109	7.70E-011	AT1G55610	AT3G13380	2	0.13
A09N006	22	109	7.70E-011	AT1G63500	AT5G41260	2	0.13
A09N018	22	109	7.70E-011	AT1G64180	AT5G41620	2	0.26
A10N061	22	109	7.70E-011	AT2G17290	AT4G35310	2	0.06
A10N068	22	109	7.70E-011	AT2G17440	AT4G35470	2	0.24
A10N123	22	109	7.70E-011	AT2G18730	AT4G30340	2	0.1
A10N130	22	109	7.70E-011	AT2G18960	AT4G30190	2	0.07
A10N146	22	109	7.70E-011	AT2G19340	AT4G29870	2	0.11
A10N211	22	109	7.70E-011	AT2G21130	AT4G38740	2	0.06
A10N243	22	109	7.70E-011	AT2G21770	AT4G39350	2	0.09
A10N294	22	109	7.70E-011	AT2G23520	AT4G37100	2	0.08
A10N310	22	109	7.70E-011	AT2G23810	AT4G30430	2	0.15
A10N367	22	109	7.70E-011	AT2G25070	AT4G31860	2	0.11
A11N018	22	109	7.70E-011	AT2G36410	AT3G52920	3	0.18
A11N035	22	109	7.70E-011	AT2G37180	AT3G53420	3	0.08
A11N039	22	109	7.70E-011	AT2G37280	AT3G53480	2	0.17
A11N072	22	109	7.70E-011	AT2G38940	AT3G54700	2	0.1
A11N096	22	109	7.70E-011	AT2G39480	AT3G55320	2	0.08
A11N098	22	109	7.70E-011	AT2G39660	AT3G55450	2	0.11
A11N107	22	109	7.70E-011	AT2G39890	AT3G55740	2	0.12
A11N136	22	109	7.70E-011	AT2G40820	AT3G56480	2	0.24
A11N150	22	109	7.70E-011	AT2G41140	AT3G56760	2	0.06
A11N230	22	109	7.70E-011	AT2G43230	AT3G59350	2	0.09
A11N240	22	109	7.70E-011	AT2G43680	AT3G59690	2	0.26
A11N317	22	109	7.70E-011	AT2G45820	AT3G61260	2	0.22
A11N354	22	109	7.70E-011	AT2G47000	AT3G62150	2	0.1
A11N374	22	109	7.70E-011	AT2G47630	AT3G62860	2	0.09
A12N032	22	109	7.70E-011	AT3G01650	AT5G14420	2	0.1
A12N098	22	109	7.70E-011	AT3G03090	AT5G17010	2	0.23
A12N104	22	109	7.70E-011	AT3G03250	AT5G17310	2	0.06
A14N050	22	109	7.70E-011	AT3G09820	AT5G03300	2	0.1
A15N033	22	109	7.70E-011	AT3G22180	AT4G15080	2	0.23
A15N067	22	109	7.70E-011	AT3G23310	AT4G14350	2	0.09
A15N091	22	109	7.70E-011	AT3G24300	AT4G13510	3	0.07
A16N008	22	109	7.70E-011	AT3G27020	AT5G41000	2	0.14
A16N025	22	109	7.70E-011	AT3G27390	AT5G40640	2	0.18
A16N065	22	109	7.70E-011	AT3G28940	AT5G39730	2	0.32
A17N019	22	109	7.70E-011	AT3G44110	AT5G22060	2	0.08
A18N040	22	109	7.70E-011	AT3G46060	AT5G59840	2	0.02
A18N048	22	109	7.70E-011	AT3G46290	AT5G59700	2	0.16
A19N001	22	109	7.70E-011	AT3G49670	AT5G65700	2	0.09
A20N007	22	109	7.70E-011	AT4G04340	AT4G22120	2	0.12
A20N044	22	109	7.70E-011	AT4G10730	AT4G24100	2	0.19
A20N066	22	109	7.70E-011	AT4G11380	AT4G23460	2	0.06
A21N020	22	109	7.70E-011	AT4G17530	AT5G47200	2	0.01
A21N026	22	109	7.70E-011	AT4G17615	AT5G47100	2	0.06
A21N057	22	109	7.70E-011	AT4G18290	AT5G46240	2	0.16
A21N072	22	109	7.70E-011	AT4G18800	AT5G45750	2	0.1
A22N001	22	109	7.70E-011	AT4G24260	AT5G49720	2	0.13
A22N005	22	109	7.70E-011	AT4G24630	AT5G50020	2	0.25
A22N136	22	109	7.70E-011	AT4G27270	AT5G54500	2	0.06
A23N036	22	109	7.70E-011	AT5G09870	AT5G64740	2	0.05
A23N040	22	109	7.70E-011	AT5G09960	AT5G64850	2	0.29
A23N060	22	109	7.70E-011	AT5G10290	AT5G65240	2	0.13
A23N069	22	109	7.70E-011	AT5G10470	AT5G65460	2	0.18
A26N015	22	109	7.70E-011	AT5G07300	AT5G61900	2	0.13
S01N037	22	109	7.70E-011	AT1G04410	AT5G43330	2	0.06
S02N029	22	109	7.70E-011	AT1G13210	AT3G25610	2	0.09
S02N033	22	109	7.70E-011	AT1G13280	AT3G25780	4	0.21
S02N037	22	109	7.70E-011	AT1G13320	AT3G25800	2	0.06
S04N020	22	109	7.70E-011	AT3G49370	AT5G24430	2	0.11
S06N013	22	109	7.70E-011	AT3G47950	AT5G62670	2	0.04
S06N014	22	109	7.70E-011	AT3G47960	AT5G62680	2	0.11
S06N017	22	109	7.70E-011	AT3G48040	AT5G62880	2	0.1
S07N001	22	109	7.70E-011	AT5G12080	AT5G19520	2	0.29
S07N009	22	109	7.70E-011	AT5G12480	AT5G19450	2	0.07
A01N038	23	207	6.58E-011	AT1G02300	AT4G01610	3	0.15
A01N040	23	207	6.58E-011	AT1G02360	AT4G01700	2	0.13
A01N051	23	207	6.58E-011	AT1G02620	AT4G02080	2	0.04
A01N084	23	207	6.58E-011	AT1G03445	AT4G03080	2	0.28
A02N022	23	207	6.58E-011	AT1G04980	AT2G32920	2	0.21
A02N025	23	207	6.58E-011	AT1G05070	AT2G32580	2	0.23
A02N128	23	207	6.58E-011	AT1G07420	AT2G29390	2	0.07
A02N135	23	207	6.58E-011	AT1G07460	AT2G29220	2	0.2
A02N158	23	207	6.58E-011	AT1G08150	AT2G28180	3	0.34
A03N016	23	207	6.58E-011	AT1G09390	AT1G56670	2	0.2
A03N051	23	207	6.58E-011	AT1G10410	AT1G59650	2	0.15
A03N076	23	207	6.58E-011	AT1G10970	AT1G60960	2	0.15
A03N095	23	207	6.58E-011	AT1G11330	AT1G61610	3	0.23
A03N096	23	207	6.58E-011	AT1G11350	AT1G61610	3	0.24
A03N100	23	207	6.58E-011	AT1G11560	AT1G61790	2	0.27
A03N142	23	207	6.58E-011	AT1G12750	AT1G63120	2	0.21
A04N005	23	207	6.58E-011	AT1G13860	AT2G03480	2	0.12
A04N007	23	207	6.58E-011	AT1G13900	AT2G03450	2	0.12
A04N020	23	207	6.58E-011	AT1G14210	AT2G02990	3	0.26
A04N021	23	207	6.58E-011	AT1G14220	AT2G02990	3	0.12
A04N050	23	207	6.58E-011	AT1G14700	AT2G01890	3	0.22
A04N051	23	207	6.58E-011	AT1G14700	AT2G01880	3	0.08
A04N065	23	207	6.58E-011	AT1G15020	AT2G01270	2	0.19
A05N019	23	207	6.58E-011	AT1G15750	AT1G80490	2	0.05
A05N038	23	207	6.58E-011	AT1G16090	AT1G79670	10	0.37
A05N039	23	207	6.58E-011	AT1G16110	AT1G79670	10	0.14
A05N040	23	207	6.58E-011	AT1G16120	AT1G79680	10	0.24
A05N045	23	207	6.58E-011	AT1G16160	AT1G79680	10	0.27
A05N051	23	207	6.58E-011	AT1G16260	AT1G79670	10	0.22
A05N062	23	207	6.58E-011	AT1G16400	AT1G79370	2	0.23
A05N099	23	207	6.58E-011	AT1G17100	AT1G78460	3	0.24
A05N100	23	207	6.58E-011	AT1G17100	AT1G78450	3	0.23
A05N153	23	207	6.58E-011	AT1G17820	AT1G73200	2	0.27
A05N155	23	207	6.58E-011	AT1G17860	AT1G73325	3	0.39
A05N156	23	207	6.58E-011	AT1G17860	AT1G73260	3	0.41
A05N168	23	207	6.58E-011	AT1G18200	AT1G73640	2	0.21
A05N170	23	207	6.58E-011	AT1G18250	AT1G73620	2	0.08
A05N171	23	207	6.58E-011	AT1G18260	AT1G73570	2	0.14
A05N172	23	207	6.58E-011	AT1G18280	AT1G73560	3	0.48
A05N173	23	207	6.58E-011	AT1G18280	AT1G73550	3	0.27
A05N181	23	207	6.58E-011	AT1G18470	AT1G73950	2	0.18
A05N189	23	207	6.58E-011	AT1G18600	AT1G74130	3	0.46
A05N201	23	207	6.58E-011	AT1G18840	AT1G74690	2	0.27
A05N203	23	207	6.58E-011	AT1G18890	AT1G74740	2	0.13
A05N220	23	207	6.58E-011	AT1G19320	AT1G75040	4	0.17
A05N248	23	207	6.58E-011	AT1G19940	AT1G75680	2	0.18
A05N252	23	207	6.58E-011	AT1G20030	AT1G75800	2	0.1
A05N263	23	207	6.58E-011	AT1G20310	AT1G76070	2	0.28
A05N331	23	207	6.58E-011	AT1G22015	AT1G77810	2	0.17
A05N343	23	207	6.58E-011	AT1G22230	AT1G78110	2	0.24
A05N383	23	207	6.58E-011	AT1G23010	AT1G71040	2	0.09
A05N397	23	207	6.58E-011	AT1G23210	AT1G70710	2	0.12
A05N413	23	207	6.58E-011	AT1G23540	AT1G70460	2	0.21
A05N436	23	207	6.58E-011	AT1G24350	AT1G67600	2	0.16
A05N438	23	207	6.58E-011	AT1G24470	AT1G67730	2	0.36
A05N451	23	207	6.58E-011	AT1G25440	AT1G68520	2	0.18
A06N007	23	207	6.58E-011	AT1G28290	AT2G33790	2	0.44
A06N011	23	207	6.58E-011	AT1G28550	AT2G33870	2	0.07
A06N055	23	207	6.58E-011	AT1G30760	AT2G34790	2	0.17
A06N066	23	207	6.58E-011	AT1G31340	AT2G35635	2	0.02
A06N067	23	207	6.58E-011	AT1G31420	AT2G35620	2	0.18
A07N012	23	207	6.58E-011	AT1G32960	AT4G10540	10	0.26
A08N001	23	207	6.58E-011	AT1G47960	AT3G17140	2	0.32
A08N029	23	207	6.58E-011	AT1G48640	AT3G18160	2	0.25
A08N058	23	207	6.58E-011	AT1G49710	AT3G19280	2	0.16
A08N062	23	207	6.58E-011	AT1G49750	AT3G19320	2	0.18
A08N068	23	207	6.58E-011	AT1G49840	AT3G19540	2	0.1
A08N072	23	207	6.58E-011	AT1G50040	AT3G19680	2	0.15
A08N095	23	207	6.58E-011	AT1G50660	AT3G20350	2	0.28
A08N097	23	207	6.58E-011	AT1G50740	AT3G20510	2	0.21
A08N128	23	207	6.58E-011	AT1G51850	AT3G21340	12	0.13
A08N155	23	207	6.58E-011	AT1G52410	AT3G15960	3	0.33
A08N171	23	207	6.58E-011	AT1G52910	AT3G15480	2	0.09
A08N185	23	207	6.58E-011	AT1G53260	AT3G15000	2	0.31
A08N191	23	207	6.58E-011	AT1G53420	AT3G14840	4	0.39
A08N196	23	207	6.58E-011	AT1G53500	AT3G14790	2	0.06
A08N238	23	207	6.58E-011	AT1G55120	AT3G13790	3	0.15
A08N239	23	207	6.58E-011	AT1G55120	AT3G13784	3	0.21
A09N003	23	207	6.58E-011	AT1G63430	AT5G41180	2	0.29
A09N007	23	207	6.58E-011	AT1G63600	AT5G41300	4	0.33
A09N008	23	207	6.58E-011	AT1G63600	AT5G41280	4	0.32
A09N009	23	207	6.58E-011	AT1G63600	AT5G41290	4	0.38
A09N010	23	207	6.58E-011	AT1G63640	AT5G41310	2	0.17
A09N023	23	207	6.58E-011	AT1G64230	AT5G41700	2	0.03
A09N037	23	207	6.58E-011	AT1G64670	AT5G41900	2	0.13
A10N003	23	207	6.58E-011	AT2G14520	AT4G33700	2	0.09
A10N009	23	207	6.58E-011	AT2G14690	AT4G33810	3	0.24
A10N014	23	207	6.58E-011	AT2G15090	AT4G34250	2	0.16
A10N037	23	207	6.58E-011	AT2G16570	AT4G34740	2	0.08
A10N088	23	207	6.58E-011	AT2G17860	AT4G36010	2	0.16
A10N100	23	207	6.58E-011	AT2G18130	AT4G36350	2	0.09
A10N112	23	207	6.58E-011	AT2G18520	AT4G36680	2	0.24
A10N121	23	207	6.58E-011	AT2G18660	AT4G30380	2	0.28
A10N127	23	207	6.58E-011	AT2G18860	AT4G30240	2	0.29
A10N128	23	207	6.58E-011	AT2G18870	AT4G30200	3	0.35
A10N149	23	207	6.58E-011	AT2G19500	AT4G29740	2	0.29
A10N159	23	207	6.58E-011	AT2G19680	AT4G29480	2	0.13
A10N160	23	207	6.58E-011	AT2G19690	AT4G29470	3	0.28
A10N161	23	207	6.58E-011	AT2G19690	AT4G29460	3	0.33
A10N219	23	207	6.58E-011	AT2G21300	AT4G38950	2	0.16
A10N226	23	207	6.58E-011	AT2G21430	AT4G39090	2	0.08
A10N227	23	207	6.58E-011	AT2G21480	AT4G39110	2	0.09
A10N231	23	207	6.58E-011	AT2G21520	AT4G39170	2	0.09
A10N255	23	207	6.58E-011	AT2G22290	AT4G39890	2	0.08
A10N286	23	207	6.58E-011	AT2G23190	AT4G37370	3	0.19
A10N287	23	207	6.58E-011	AT2G23220	AT4G37370	3	0.21
A10N337	23	207	6.58E-011	AT2G24290	AT4G30990	2	0.6
A10N380	23	207	6.58E-011	AT2G25310	AT4G32130	2	0.17
A10N383	23	207	6.58E-011	AT2G25430	AT4G32280	2	0.26
A10N397	23	207	6.58E-011	AT2G25940	AT4G32940	2	0.12
A11N052	23	207	6.58E-011	AT2G37710	AT3G53810	2	0.13
A11N082	23	207	6.58E-011	AT2G39350	AT3G55130	5	0.15
A11N097	23	207	6.58E-011	AT2G39640	AT3G55430	2	0.1
A11N099	23	207	6.58E-011	AT2G39700	AT3G55500	2	0.09
A11N147	23	207	6.58E-011	AT2G41100	AT3G56800	4	0.21
A11N151	23	207	6.58E-011	AT2G41150	AT3G56750	2	0.18
A11N157	23	207	6.58E-011	AT2G41290	AT3G57030	5	0.12
A11N158	23	207	6.58E-011	AT2G41300	AT3G57030	5	0.11
A11N159	23	207	6.58E-011	AT2G41300	AT3G57010	5	0.17
A11N160	23	207	6.58E-011	AT2G41300	AT3G57020	5	0.18
A11N271	23	207	6.58E-011	AT2G44450	AT3G60130	3	0.18
A11N272	23	207	6.58E-011	AT2G44460	AT3G60140	3	0.15
A11N357	23	207	6.58E-011	AT2G47040	AT3G62180	5	0.33
A11N370	23	207	6.58E-011	AT2G47530	AT3G62680	3	0.28
A11N371	23	207	6.58E-011	AT2G47540	AT3G62680	3	0.44
A12N001	23	207	6.58E-011	AT3G01010	AT5G15490	2	0.03
A12N092	23	207	6.58E-011	AT3G03060	AT5G16930	2	0.13
A12N177	23	207	6.58E-011	AT3G05200	AT5G27420	2	0.26
A12N191	23	207	6.58E-011	AT3G05660	AT5G27060	2	0.41
A12N193	23	207	6.58E-011	AT3G05710	AT5G26980	2	0.09
A12N194	23	207	6.58E-011	AT3G05750	AT5G26910	2	0.35
A13N029	23	207	6.58E-011	AT3G07650	AT5G48250	2	0.14
A13N033	23	207	6.58E-011	AT3G07830	AT5G48140	5	0.16
A14N004	23	207	6.58E-011	AT3G08870	AT5G01560	4	0.22
A14N005	23	207	6.58E-011	AT3G08870	AT5G01540	4	0.29
A14N006	23	207	6.58E-011	AT3G08870	AT5G01550	4	0.23
A14N010	23	207	6.58E-011	AT3G08930	AT5G01460	2	0
A14N046	23	207	6.58E-011	AT3G09710	AT5G03040	2	0.3
A14N051	23	207	6.58E-011	AT3G09830	AT5G03320	2	0.13
A14N054	23	207	6.58E-011	AT3G09900	AT5G03520	2	0.05
A14N082	23	207	6.58E-011	AT3G10570	AT5G04660	2	0.18
A14N100	23	207	6.58E-011	AT3G10980	AT5G05350	2	0.12
A14N103	23	207	6.58E-011	AT3G11070	AT5G05520	2	0.18
A14N132	23	207	6.58E-011	AT3G11650	AT5G06320	2	0.22
A14N136	23	207	6.58E-011	AT3G11720	AT5G06440	2	0.47
A14N138	23	207	6.58E-011	AT3G11780	AT5G06480	2	0.27
A15N003	23	207	6.58E-011	AT3G16620	AT4G15800	2	0.38
A15N048	23	207	6.58E-011	AT3G22790	AT4G14760	2	0.41
A15N061	23	207	6.58E-011	AT3G23180	AT4G14420	3	0.5
A15N104	23	207	6.58E-011	AT3G25420	AT4G12910	2	0.17
A16N009	23	207	6.58E-011	AT3G27030	AT5G40980	3	0.13
A16N010	23	207	6.58E-011	AT3G27030	AT5G40970	3	0.07
A16N037	23	207	6.58E-011	AT3G27860	AT5G40340	2	0.38
A16N049	23	207	6.58E-011	AT3G28200	AT5G40150	2	0.11
A17N032	23	207	6.58E-011	AT3G44560	AT5G22500	5	0.21
A18N008	23	207	6.58E-011	AT3G45310	AT5G60360	2	0.15
A18N012	23	207	6.58E-011	AT3G45410	AT5G60320	8	0.19
A18N013	23	207	6.58E-011	AT3G45420	AT5G60320	8	0.24
A18N017	23	207	6.58E-011	AT3G45440	AT5G60270	8	0.21
A19N007	23	207	6.58E-011	AT3G49750	AT5G65830	2	0.11
A19N022	23	207	6.58E-011	AT3G50000	AT5G67380	2	0.07
A19N029	23	207	6.58E-011	AT3G50230	AT5G67200	2	0.22
A20N017	23	207	6.58E-011	AT4G04720	AT4G21940	5	0.08
A20N030	23	207	6.58E-011	AT4G05020	AT4G21490	2	0.13
A20N031	23	207	6.58E-011	AT4G05060	AT4G21450	2	0.16
A20N036	23	207	6.58E-011	AT4G05200	AT4G21410	3	0.21
A20N047	23	207	6.58E-011	AT4G10960	AT4G23920	2	0.07
A20N062	23	207	6.58E-011	AT4G11310	AT4G23520	3	0.25
A20N071	23	207	6.58E-011	AT4G11460	AT4G23250	8	0.3
A20N073	23	207	6.58E-011	AT4G11460	AT4G23290	8	0.22
A20N074	23	207	6.58E-011	AT4G11470	AT4G23250	8	0.2
A20N075	23	207	6.58E-011	AT4G11480	AT4G23250	8	0.23
A20N076	23	207	6.58E-011	AT4G11490	AT4G23200	7	0.3
A20N078	23	207	6.58E-011	AT4G11530	AT4G23190	7	0.16
A20N079	23	207	6.58E-011	AT4G11530	AT4G23200	7	0.16
A20N099	23	207	6.58E-011	AT4G12110	AT4G22750	2	0.24
A20N102	23	207	6.58E-011	AT4G12310	AT4G22690	6	0.24
A21N019	23	207	6.58E-011	AT4G17520	AT5G47210	2	0.2
A21N073	23	207	6.58E-011	AT4G18820	AT5G45720	2	0.14
A21N079	23	207	6.58E-011	AT4G19040	AT5G45560	2	0.1
A21N096	23	207	6.58E-011	AT4G19420	AT5G45280	3	0.09
A21N099	23	207	6.58E-011	AT4G19520	AT5G45260	3	0.38
A21N104	23	207	6.58E-011	AT4G19640	AT5G45130	2	0.1
A21N133	23	207	6.58E-011	AT4G20860	AT5G44400	3	0.1
A22N006	23	207	6.58E-011	AT4G24640	AT5G50070	4	0.49
A22N007	23	207	6.58E-011	AT4G24640	AT5G50030	4	0.43
A22N008	23	207	6.58E-011	AT4G24640	AT5G50040	4	0.62
A22N012	23	207	6.58E-011	AT4G24890	AT5G50400	2	0.17
A22N020	23	207	6.58E-011	AT4G25090	AT5G51060	2	0.18
A22N031	23	207	6.58E-011	AT4G25390	AT5G51770	2	0.18
A22N092	23	207	6.58E-011	AT4G26540	AT5G56040	2	0.16
A22N139	23	207	6.58E-011	AT4G27320	AT5G54430	2	0.1
A23N019	23	207	6.58E-011	AT5G09440	AT5G64260	2	0.13
A23N030	23	207	6.58E-011	AT5G09730	AT5G64570	3	0.16
A23N044	23	207	6.58E-011	AT5G10060	AT5G65180	2	0.17
A25N016	23	207	6.58E-011	AT1G66410	AT5G37780	2	0
A25N036	23	207	6.58E-011	AT1G66880	AT5G38210	3	0.29
A26N041	23	207	6.58E-011	AT5G07830	AT5G61250	2	0.22
S01N005	23	207	6.58E-011	AT1G03800	AT5G44210	2	0.51
S01N031	23	207	6.58E-011	AT1G04340	AT5G43460	2	0.21
S02N030	23	207	6.58E-011	AT1G13230	AT3G25670	2	0.27
S03N007	23	207	6.58E-011	AT3G06035	AT5G19240	4	0.28
S03N018	23	207	6.58E-011	AT3G06300	AT5G18900	2	0.15
S04N002	23	207	6.58E-011	AT3G48780	AT5G23670	3	0.08
S04N018	23	207	6.58E-011	AT3G49360	AT5G24400	4	0.15
S05N006	23	207	6.58E-011	AT5G08260	AT5G23210	2	0.23
S06N028	23	207	6.58E-011	AT3G48660	AT5G63500	2	0.07
A01N034	24	70	1.12E-010	AT1G01750	AT4G00680	2	0.04
A01N056	24	70	1.12E-010	AT1G02750	AT4G02200	2	0.22
A02N067	24	70	1.12E-010	AT1G05900	AT2G31450	2	0.38
A02N072	24	70	1.12E-010	AT1G06040	AT2G31380	2	0.12
A02N164	24	70	1.12E-010	AT1G08410	AT2G27200	2	0.18
A03N073	24	70	1.12E-010	AT1G10930	AT1G60930	2	0.26
A04N004	24	70	1.12E-010	AT1G13730	AT2G03640	2	0.27
A04N041	24	70	1.12E-010	AT1G14580	AT2G02080	3	0.19
A04N042	24	70	1.12E-010	AT1G14580	AT2G02070	3	0.14
A05N125	24	70	1.12E-010	AT1G17470	AT1G72660	2	0.05
A05N290	24	70	1.12E-010	AT1G20910	AT1G76510	2	0.35
A05N411	24	70	1.12E-010	AT1G23490	AT1G70490	2	0.02
A05N445	24	70	1.12E-010	AT1G25250	AT1G68130	2	0.18
A06N001	24	70	1.12E-010	AT1G28050	AT2G33500	2	0.21
A08N070	24	70	1.12E-010	AT1G49900	AT3G19580	2	0.35
A08N104	24	70	1.12E-010	AT1G51220	AT3G20880	2	0.11
A08N237	24	70	1.12E-010	AT1G55110	AT3G13810	2	0.23
A10N033	24	70	1.12E-010	AT2G16380	AT4G34580	2	0.16
A10N041	24	70	1.12E-010	AT2G16700	AT4G34970	2	0.1
A10N059	24	70	1.12E-010	AT2G17180	AT4G35280	2	0.24
A10N104	24	70	1.12E-010	AT2G18180	AT4G36490	2	0.19
A10N144	24	70	1.12E-010	AT2G19240	AT4G29950	2	0.19
A10N188	24	70	1.12E-010	AT2G20440	AT4G28550	2	0.12
A10N232	24	70	1.12E-010	AT2G21540	AT4G39180	2	0.15
A10N350	24	70	1.12E-010	AT2G24500	AT4G31420	2	0.18
A11N044	24	70	1.12E-010	AT2G37430	AT3G53600	2	0.22
A11N079	24	70	1.12E-010	AT2G39280	AT3G55020	2	0.28
A11N180	24	70	1.12E-010	AT2G41940	AT3G58070	2	0.18
A11N236	24	70	1.12E-010	AT2G43490	AT3G59570	3	0.22
A11N257	24	70	1.12E-010	AT2G44080	AT3G59900	2	0.23
A11N293	24	70	1.12E-010	AT2G45120	AT3G60580	2	0.2
A11N360	24	70	1.12E-010	AT2G47090	AT3G62240	2	0.24
A12N003	24	70	1.12E-010	AT3G01030	AT5G15480	2	0.26
A12N053	24	70	1.12E-010	AT3G02380	AT5G15850	3	0.22
A12N054	24	70	1.12E-010	AT3G02380	AT5G15840	3	0.32
A12N058	24	70	1.12E-010	AT3G02460	AT5G15930	2	0.18
A12N077	24	70	1.12E-010	AT3G02790	AT5G16470	2	0.09
A12N100	24	70	1.12E-010	AT3G03120	AT5G17060	2	0.07
A12N181	24	70	1.12E-010	AT3G05310	AT5G27540	2	0.27
A13N021	24	70	1.12E-010	AT3G07250	AT5G48650	3	0.29
A14N055	24	70	1.12E-010	AT3G09910	AT5G03530	2	0.15
A14N073	24	70	1.12E-010	AT3G10470	AT5G04390	2	0.21
A15N029	24	70	1.12E-010	AT3G21880	AT4G15250	2	0.23
A16N005	24	70	1.12E-010	AT3G26932	AT5G41070	2	0.36
A16N013	24	70	1.12E-010	AT3G27170	AT5G40890	2	0.08
A16N039	24	70	1.12E-010	AT3G27970	AT5G40310	2	0.14
A16N048	24	70	1.12E-010	AT3G28140	AT5G40190	2	0.2
A18N007	24	70	1.12E-010	AT3G45260	AT5G60470	2	0.26
A18N033	24	70	1.12E-010	AT3G45990	AT5G59890	5	0.53
A18N034	24	70	1.12E-010	AT3G46000	AT5G59890	5	0.18
A18N035	24	70	1.12E-010	AT3G46010	AT5G59890	5	0.06
A18N036	24	70	1.12E-010	AT3G46010	AT5G59880	5	0.17
A18N041	24	70	1.12E-010	AT3G46070	AT5G59820	4	0.21
A18N042	24	70	1.12E-010	AT3G46080	AT5G59820	4	0.12
A18N043	24	70	1.12E-010	AT3G46090	AT5G59820	4	0.23
A19N014	24	70	1.12E-010	AT3G49860	AT5G67560	3	0.22
A19N019	24	70	1.12E-010	AT3G49930	AT5G67450	2	0.23
A19N026	24	70	1.12E-010	AT3G50090	AT5G67240	3	0.23
A19N027	24	70	1.12E-010	AT3G50100	AT5G67240	3	0.34
A19N044	24	70	1.12E-010	AT3G50700	AT5G66730	2	0.12
A19N060	24	70	1.12E-010	AT3G51160	AT5G66280	2	0.03
A22N046	24	70	1.12E-010	AT4G25590	AT5G52360	2	0.03
A22N126	24	70	1.12E-010	AT4G27100	AT5G54780	2	0.1
A22N134	24	70	1.12E-010	AT4G27240	AT5G54630	2	0.11
A22N138	24	70	1.12E-010	AT4G27310	AT5G54470	2	0.21
A23N038	24	70	1.12E-010	AT5G09910	AT5G64813	2	0.12
A24N014	24	70	1.12E-010	AT5G10970	AT5G25160	2	0.19
A26N036	24	70	1.12E-010	AT5G07710	AT5G61390	2	0.21
S01N006	24	70	1.12E-010	AT1G03840	AT5G44160	2	0.12
S05N001	24	70	1.12E-010	AT5G08190	AT5G23090	2	0.04
A01N055	25	284	6.30E-011	AT1G02720	AT4G02130	2	0.14
A01N058	25	284	6.30E-011	AT1G02800	AT4G02290	2	0.15
A01N060	25	284	6.30E-011	AT1G02813	AT4G02360	2	0.24
A01N079	25	284	6.30E-011	AT1G03210	AT4G02850	3	0.21
A01N083	25	284	6.30E-011	AT1G03440	AT4G03010	2	0.13
A01N093	25	284	6.30E-011	AT1G03700	AT4G03540	2	0.15
A02N008	25	284	6.30E-011	AT1G04520	AT2G33330	2	0.18
A02N034	25	284	6.30E-011	AT1G05210	AT2G32380	3	0.29
A02N035	25	284	6.30E-011	AT1G05220	AT2G32380	3	0.39
A02N047	25	284	6.30E-011	AT1G05575	AT2G31945	2	0.25
A02N057	25	284	6.30E-011	AT1G05780	AT2G31710	2	0.13
A02N098	25	284	6.30E-011	AT1G06830	AT2G30540	2	0.08
A02N104	25	284	6.30E-011	AT1G06980	AT2G30230	2	0.17
A02N105	25	284	6.30E-011	AT1G06990	AT2G30310	3	0.12
A02N106	25	284	6.30E-011	AT1G06990	AT2G30220	3	0.2
A02N139	25	284	6.30E-011	AT1G07560	AT2G28960	2	0.22
A02N145	25	284	6.30E-011	AT1G07730	AT2G28670	2	0
A02N151	25	284	6.30E-011	AT1G07990	AT2G28360	2	0.21
A03N005	25	284	6.30E-011	AT1G08990	AT1G54940	2	0.18
A03N009	25	284	6.30E-011	AT1G09155	AT1G56250	3	0.16
A03N010	25	284	6.30E-011	AT1G09155	AT1G56240	3	0.16
A03N063	25	284	6.30E-011	AT1G10770	AT1G60760	2	0.21
A03N070	25	284	6.30E-011	AT1G10850	AT1G60630	2	0
A03N079	25	284	6.30E-011	AT1G11080	AT1G61130	2	0.16
A03N087	25	284	6.30E-011	AT1G11210	AT1G61260	4	0.35
A03N088	25	284	6.30E-011	AT1G11220	AT1G61260	4	0.35
A03N089	25	284	6.30E-011	AT1G11230	AT1G61260	4	0.21
A03N091	25	284	6.30E-011	AT1G11280	AT1G61380	4	0.25
A03N092	25	284	6.30E-011	AT1G11280	AT1G61360	4	0.3
A03N093	25	284	6.30E-011	AT1G11280	AT1G61370	4	0.33
A03N099	25	284	6.30E-011	AT1G11540	AT1G61740	2	0.38
A03N115	25	284	6.30E-011	AT1G12090	AT1G62510	2	0.13
A04N002	25	284	6.30E-011	AT1G13620	AT2G04025	2	0.39
A04N029	25	284	6.30E-011	AT1G14360	AT2G02810	2	0.11
A04N032	25	284	6.30E-011	AT1G14390	AT2G02780	2	0.23
A04N035	25	284	6.30E-011	AT1G14420	AT2G02720	2	0.14
A05N103	25	284	6.30E-011	AT1G17150	AT1G78400	2	0.11
A05N122	25	284	6.30E-011	AT1G17430	AT1G72620	2	0.24
A05N207	25	284	6.30E-011	AT1G18940	AT1G74780	2	0.2
A05N210	25	284	6.30E-011	AT1G18990	AT1G74830	2	0.17
A05N218	25	284	6.30E-011	AT1G19320	AT1G75050	4	0.19
A05N219	25	284	6.30E-011	AT1G19320	AT1G75030	4	0.19
A05N246	25	284	6.30E-011	AT1G19900	AT1G75620	2	0.17
A05N367	25	284	6.30E-011	AT1G22600	AT1G72100	2	0.33
A05N369	25	284	6.30E-011	AT1G22670	AT1G71980	2	0.37
A05N396	25	284	6.30E-011	AT1G23205	AT1G70720	2	0.17
A05N405	25	284	6.30E-011	AT1G23340	AT1G70550	2	0.11
A05N406	25	284	6.30E-011	AT1G23350	AT1G70540	2	0.21
A05N409	25	284	6.30E-011	AT1G23460	AT1G70500	3	0.19
A05N426	25	284	6.30E-011	AT1G23890	AT1G70280	3	0.15
A05N431	25	284	6.30E-011	AT1G24170	AT1G70090	2	0.13
A06N010	25	284	6.30E-011	AT1G28400	AT2G33850	2	0.13
A06N013	25	284	6.30E-011	AT1G29020	AT2G34030	3	0.32
A06N016	25	284	6.30E-011	AT1G29050	AT2G34070	2	0.17
A06N017	25	284	6.30E-011	AT1G29080	AT2G34080	4	0.21
A06N018	25	284	6.30E-011	AT1G29090	AT2G34080	4	0.26
A06N019	25	284	6.30E-011	AT1G29110	AT2G34080	4	0.26
A06N032	25	284	6.30E-011	AT1G29890	AT2G34410	2	0.12
A06N052	25	284	6.30E-011	AT1G30710	AT2G34810	4	0.14
A06N053	25	284	6.30E-011	AT1G30720	AT2G34810	4	0.22
A06N054	25	284	6.30E-011	AT1G30730	AT2G34810	4	0.23
A06N079	25	284	6.30E-011	AT1G32490	AT2G35340	2	0.15
A07N011	25	284	6.30E-011	AT1G32950	AT4G10540	10	0.22
A07N013	25	284	6.30E-011	AT1G32970	AT4G10540	10	0.19
A07N030	25	284	6.30E-011	AT1G33800	AT4G09990	2	0.13
A07N042	25	284	6.30E-011	AT1G34780	AT4G08930	2	0.31
A07N046	25	284	6.30E-011	AT1G35330	AT4G09130	2	0.23
A07N052	25	284	6.30E-011	AT1G35630	AT4G09560	3	0.35
A08N003	25	284	6.30E-011	AT1G48020	AT3G17220	3	0.6
A08N010	25	284	6.30E-011	AT1G48230	AT3G17430	2	0.09
A08N016	25	284	6.30E-011	AT1G48440	AT3G17780	2	0.22
A08N032	25	284	6.30E-011	AT1G48750	AT3G18280	2	0.38
A08N051	25	284	6.30E-011	AT1G49490	AT3G19020	2	0.2
A08N052	25	284	6.30E-011	AT1G49500	AT3G19030	2	0.7
A08N061	25	284	6.30E-011	AT1G49740	AT3G19310	2	0.23
A08N089	25	284	6.30E-011	AT1G50520	AT3G20130	2	0.27
A08N122	25	284	6.30E-011	AT1G51800	AT3G21340	12	0.12
A08N123	25	284	6.30E-011	AT1G51805	AT3G21340	12	0.23
A08N125	25	284	6.30E-011	AT1G51820	AT3G21340	12	0.15
A08N127	25	284	6.30E-011	AT1G51840	AT3G21340	12	0.12
A08N129	25	284	6.30E-011	AT1G51860	AT3G21340	12	0.13
A08N130	25	284	6.30E-011	AT1G51870	AT3G21340	12	0.12
A08N131	25	284	6.30E-011	AT1G51880	AT3G21340	12	0.17
A08N132	25	284	6.30E-011	AT1G51890	AT3G21340	12	0.1
A08N214	25	284	6.30E-011	AT1G53940	AT3G14225	4	0.21
A08N215	25	284	6.30E-011	AT1G53990	AT3G14225	4	0.24
A08N245	25	284	6.30E-011	AT1G55210	AT3G13662	4	0.3
A08N246	25	284	6.30E-011	AT1G55210	AT3G13650	4	0.18
A08N251	25	284	6.30E-011	AT1G55360	AT3G13510	2	0.08
A08N258	25	284	6.30E-011	AT1G55560	AT3G13400	2	0.07
A08N259	25	284	6.30E-011	AT1G55570	AT3G13390	2	0.05
A08N273	25	284	6.30E-011	AT1G56100	AT3G12880	2	0.34
A09N014	25	284	6.30E-011	AT1G63840	AT5G41400	2	0.26
A09N029	25	284	6.30E-011	AT1G64300	AT5G41730	2	0.12
A10N008	25	284	6.30E-011	AT2G14690	AT4G33820	3	0.24
A10N015	25	284	6.30E-011	AT2G15300	AT4G34220	2	0.25
A10N016	25	284	6.30E-011	AT2G15480	AT4G34131	3	0.21
A10N017	25	284	6.30E-011	AT2G15490	AT4G34131	3	0.18
A10N022	25	284	6.30E-011	AT2G15770	AT4G33930	3	0.19
A10N023	25	284	6.30E-011	AT2G15780	AT4G33930	3	0.35
A10N024	25	284	6.30E-011	AT2G15830	AT4G33960	2	0.26
A10N025	25	284	6.30E-011	AT2G15880	AT4G33970	2	0.18
A10N028	25	284	6.30E-011	AT2G16230	AT4G34480	2	0.05
A10N109	25	284	6.30E-011	AT2G18360	AT4G36610	2	0.18
A10N113	25	284	6.30E-011	AT2G18540	AT4G36700	2	0.25
A10N131	25	284	6.30E-011	AT2G18980	AT4G30170	2	0.11
A10N132	25	284	6.30E-011	AT2G19010	AT4G30140	4	0.17
A10N133	25	284	6.30E-011	AT2G19050	AT4G30140	4	0.21
A10N134	25	284	6.30E-011	AT2G19060	AT4G30140	4	0.26
A10N141	25	284	6.30E-011	AT2G19190	AT4G29990	4	0.24
A10N142	25	284	6.30E-011	AT2G19210	AT4G29990	4	0.22
A10N143	25	284	6.30E-011	AT2G19230	AT4G29990	4	0.22
A10N168	25	284	6.30E-011	AT2G19780	AT4G29240	2	0.21
A10N172	25	284	6.30E-011	AT2G20030	AT4G28890	2	0.24
A10N197	25	284	6.30E-011	AT2G20650	AT4G28370	2	0.17
A10N198	25	284	6.30E-011	AT2G20680	AT4G28320	2	0.16
A10N203	25	284	6.30E-011	AT2G20870	AT4G28160	2	0.71
A10N209	25	284	6.30E-011	AT2G21110	AT4G38700	2	0.1
A10N241	25	284	6.30E-011	AT2G21740	AT4G39340	3	0.14
A10N242	25	284	6.30E-011	AT2G21750	AT4G39340	3	0.13
A10N245	25	284	6.30E-011	AT2G21910	AT4G39490	2	0.23
A10N288	25	284	6.30E-011	AT2G23270	AT4G37290	2	0.19
A10N291	25	284	6.30E-011	AT2G23300	AT4G37250	2	0.17
A10N304	25	284	6.30E-011	AT2G23630	AT4G37160	2	0.14
A10N313	25	284	6.30E-011	AT2G23950	AT4G30520	2	0.11
A10N315	25	284	6.30E-011	AT2G23970	AT4G30550	5	0.08
A10N316	25	284	6.30E-011	AT2G23970	AT4G30530	5	0.12
A10N356	25	284	6.30E-011	AT2G24640	AT4G31670	2	0.26
A10N364	25	284	6.30E-011	AT2G24800	AT4G31760	2	0.18
A10N370	25	284	6.30E-011	AT2G25160	AT4G31970	4	0.33
A10N371	25	284	6.30E-011	AT2G25160	AT4G31940	4	0.3
A10N372	25	284	6.30E-011	AT2G25160	AT4G31950	4	0.3
A10N376	25	284	6.30E-011	AT2G25220	AT4G32000	2	0.15
A10N385	25	284	6.30E-011	AT2G25520	AT4G32390	2	0.04
A11N002	25	284	6.30E-011	AT2G35850	AT3G52360	2	0.17
A11N003	25	284	6.30E-011	AT2G35860	AT3G52370	2	0.1
A11N011	25	284	6.30E-011	AT2G36190	AT3G52600	2	0.15
A11N058	25	284	6.30E-011	AT2G37870	AT3G53980	2	0.42
A11N071	25	284	6.30E-011	AT2G38860	AT3G54600	2	0.17
A11N093	25	284	6.30E-011	AT2G39430	AT3G55230	2	0.08
A11N152	25	284	6.30E-011	AT2G41170	AT3G56740	2	0.26
A11N176	25	284	6.30E-011	AT2G41850	AT3G57510	2	0.28
A11N193	25	284	6.30E-011	AT2G42290	AT3G57830	2	0.27
A11N241	25	284	6.30E-011	AT2G43690	AT3G59700	6	0.17
A11N242	25	284	6.30E-011	AT2G43700	AT3G59750	6	0.2
A11N243	25	284	6.30E-011	AT2G43700	AT3G59700	6	0.14
A11N244	25	284	6.30E-011	AT2G43700	AT3G59730	6	0.18
A11N245	25	284	6.30E-011	AT2G43700	AT3G59740	6	0.19
A11N250	25	284	6.30E-011	AT2G43860	AT3G59850	5	0.17
A11N251	25	284	6.30E-011	AT2G43870	AT3G59850	5	0.11
A11N252	25	284	6.30E-011	AT2G43880	AT3G59850	5	0.24
A11N253	25	284	6.30E-011	AT2G43890	AT3G59850	5	0.25
A11N273	25	284	6.30E-011	AT2G44470	AT3G60140	3	0.22
A11N274	25	284	6.30E-011	AT2G44480	AT3G60130	3	0.1
A11N308	25	284	6.30E-011	AT2G45560	AT3G61040	5	0.34
A11N310	25	284	6.30E-011	AT2G45580	AT3G61040	5	0.34
A11N343	25	284	6.30E-011	AT2G46660	AT3G61880	2	0.14
A11N350	25	284	6.30E-011	AT2G46930	AT3G62060	2	0.2
A11N358	25	284	6.30E-011	AT2G47050	AT3G62180	5	0.28
A11N377	25	284	6.30E-011	AT2G47670	AT3G62820	2	0.29
A11N382	25	284	6.30E-011	AT2G47870	AT3G62950	2	0.07
A11N383	25	284	6.30E-011	AT2G47880	AT3G62960	2	0.02
A11N384	25	284	6.30E-011	AT2G47950	AT3G62990	2	0.32
A12N007	25	284	6.30E-011	AT3G01130	AT5G15320	2	0.26
A12N010	25	284	6.30E-011	AT3G01190	AT5G15180	2	0.18
A12N013	25	284	6.30E-011	AT3G01270	AT5G15110	2	0.08
A12N056	25	284	6.30E-011	AT3G02440	AT5G15900	3	0.2
A12N101	25	284	6.30E-011	AT3G03160	AT5G17190	2	0.05
A12N129	25	284	6.30E-011	AT3G03860	AT5G18120	2	0.38
A12N144	25	284	6.30E-011	AT3G04290	AT5G18430	2	0.06
A12N151	25	284	6.30E-011	AT3G04690	AT5G28680	2	0.07
A13N015	25	284	6.30E-011	AT3G07010	AT5G48900	2	0.07
A13N032	25	284	6.30E-011	AT3G07820	AT5G48140	5	0.16
A13N034	25	284	6.30E-011	AT3G07840	AT5G48140	5	0.18
A13N035	25	284	6.30E-011	AT3G07850	AT5G48140	5	0.27
A14N001	25	284	6.30E-011	AT3G08770	AT5G01870	2	0.31
A14N022	25	284	6.30E-011	AT3G09220	AT5G01050	2	0.17
A14N056	25	284	6.30E-011	AT3G09930	AT5G03610	4	0.19
A14N072	25	284	6.30E-011	AT3G10460	AT5G04350	2	0.22
A14N081	25	284	6.30E-011	AT3G10560	AT5G04630	2	0.16
A14N142	25	284	6.30E-011	AT3G12030	AT5G06660	2	0.03
A15N030	25	284	6.30E-011	AT3G22120	AT4G15160	2	0.44
A15N077	25	284	6.30E-011	AT3G23770	AT4G14080	2	0.19
A15N088	25	284	6.30E-011	AT3G24020	AT4G13580	2	0.07
A15N096	25	284	6.30E-011	AT3G24670	AT4G13210	2	0.11
A16N006	25	284	6.30E-011	AT3G26960	AT5G41050	2	0.35
A16N057	25	284	6.30E-011	AT3G28600	AT5G40000	4	0.13
A16N058	25	284	6.30E-011	AT3G28610	AT5G40000	4	0.11
A16N061	25	284	6.30E-011	AT3G28750	AT5G39880	2	0.51
A16N062	25	284	6.30E-011	AT3G28810	AT5G39870	4	0.41
A16N063	25	284	6.30E-011	AT3G28820	AT5G39870	4	0.39
A16N067	25	284	6.30E-011	AT3G28980	AT5G39870	4	0.39
A17N007	25	284	6.30E-011	AT3G42880	AT5G20690	2	0.19
A17N008	25	284	6.30E-011	AT3G43110	AT5G20790	2	0.43
A17N018	25	284	6.30E-011	AT3G43740	AT5G21090	2	0.2
A17N021	25	284	6.30E-011	AT3G44280	AT5G22280	2	0.29
A17N046	25	284	6.30E-011	AT3G45010	AT5G22980	3	0.25
A17N047	25	284	6.30E-011	AT3G45010	AT5G22960	3	0.2
A18N010	25	284	6.30E-011	AT3G45330	AT5G60320	8	0.17
A18N011	25	284	6.30E-011	AT3G45390	AT5G60320	8	0.23
A18N016	25	284	6.30E-011	AT3G45440	AT5G60320	8	0.21
A18N018	25	284	6.30E-011	AT3G45440	AT5G60280	8	0.19
A18N049	25	284	6.30E-011	AT3G46330	AT5G59650	9	0.2
A18N050	25	284	6.30E-011	AT3G46340	AT5G59650	9	0.15
A18N052	25	284	6.30E-011	AT3G46340	AT5G59670	9	0.17
A18N053	25	284	6.30E-011	AT3G46340	AT5G59680	9	0.21
A18N054	25	284	6.30E-011	AT3G46350	AT5G59680	9	0.27
A18N056	25	284	6.30E-011	AT3G46400	AT5G59680	9	0.3
A18N075	25	284	6.30E-011	AT3G46840	AT5G59100	4	0.17
A18N077	25	284	6.30E-011	AT3G46850	AT5G59100	4	0.19
A19N012	25	284	6.30E-011	AT3G49840	AT5G67610	2	0.37
A19N021	25	284	6.30E-011	AT3G49960	AT5G67400	2	0.13
A19N055	25	284	6.30E-011	AT3G50990	AT5G66390	2	0.22
A20N009	25	284	6.30E-011	AT4G04460	AT4G22050	2	0.29
A20N037	25	284	6.30E-011	AT4G05200	AT4G21230	3	0.29
A20N054	25	284	6.30E-011	AT4G11090	AT4G23790	2	0.16
A20N056	25	284	6.30E-011	AT4G11180	AT4G23690	4	0.28
A20N057	25	284	6.30E-011	AT4G11190	AT4G23690	4	0.31
A20N058	25	284	6.30E-011	AT4G11210	AT4G23690	4	0.32
A20N063	25	284	6.30E-011	AT4G11320	AT4G23520	3	0.26
A20N072	25	284	6.30E-011	AT4G11460	AT4G23260	8	0.23
A20N077	25	284	6.30E-011	AT4G11530	AT4G23300	7	0.25
A20N080	25	284	6.30E-011	AT4G11530	AT4G23210	7	0.13
A20N091	25	284	6.30E-011	AT4G11950	AT4G22900	2	0.2
A20N112	25	284	6.30E-011	AT4G12520	AT4G22460	4	0.23
A20N113	25	284	6.30E-011	AT4G12550	AT4G22520	4	0.3
A20N114	25	284	6.30E-011	AT4G12550	AT4G22460	4	0.21
A21N011	25	284	6.30E-011	AT4G17470	AT5G47330	6	0.17
A21N012	25	284	6.30E-011	AT4G17480	AT5G47350	6	0.3
A21N013	25	284	6.30E-011	AT4G17480	AT5G47330	6	0.21
A21N014	25	284	6.30E-011	AT4G17480	AT5G47340	6	0.26
A21N015	25	284	6.30E-011	AT4G17483	AT5G47330	6	0.23
A21N031	25	284	6.30E-011	AT4G17690	AT5G47000	2	0.09
A21N065	25	284	6.30E-011	AT4G18640	AT5G45840	2	0.23
A21N077	25	284	6.30E-011	AT4G18970	AT5G45670	2	0.11
A21N093	25	284	6.30E-011	AT4G19230	AT5G45340	2	0.09
A21N120	25	284	6.30E-011	AT4G20140	AT5G44700	2	0.2
A21N126	25	284	6.30E-011	AT4G20420	AT5G44540	2	0.38
A21N127	25	284	6.30E-011	AT4G20430	AT5G44530	2	0.15
A21N134	25	284	6.30E-011	AT4G20860	AT5G44360	3	0.17
A22N023	25	284	6.30E-011	AT4G25150	AT5G51260	2	0.22
A22N060	25	284	6.30E-011	AT4G25830	AT5G57480	2	0.29
A22N073	25	284	6.30E-011	AT4G26130	AT5G56980	2	0.2
A22N112	25	284	6.30E-011	AT4G26830	AT5G55180	2	0.17
A22N116	25	284	6.30E-011	AT4G26880	AT5G55110	2	0.22
A22N128	25	284	6.30E-011	AT4G27140	AT5G54740	5	0.11
A22N129	25	284	6.30E-011	AT4G27150	AT5G54740	5	0.1
A22N130	25	284	6.30E-011	AT4G27160	AT5G54740	5	0.1
A22N131	25	284	6.30E-011	AT4G27170	AT5G54740	5	0.09
A22N142	25	284	6.30E-011	AT4G27400	AT5G54370	2	0.21
A22N151	25	284	6.30E-011	AT4G27680	AT5G53540	2	0.12
A22N159	25	284	6.30E-011	AT4G27840	AT5G52990	2	0.38
A23N072	25	284	6.30E-011	AT5G10530	AT5G65600	2	0.28
A24N001	25	284	6.30E-011	AT5G10580	AT5G24790	2	0.17
A24N022	25	284	6.30E-011	AT5G11230	AT5G25400	2	0.07
A24N032	25	284	6.30E-011	AT5G11820	AT5G26060	3	0.21
A24N033	25	284	6.30E-011	AT5G11820	AT5G26050	3	0.33
A25N010	25	284	6.30E-011	AT1G66180	AT5G37540	2	0.15
A25N031	25	284	6.30E-011	AT1G66850	AT5G38195	5	0.42
A25N032	25	284	6.30E-011	AT1G66850	AT5G38160	5	0.44
A25N033	25	284	6.30E-011	AT1G66850	AT5G38170	5	0.36
A25N034	25	284	6.30E-011	AT1G66850	AT5G38180	5	0.45
A25N038	25	284	6.30E-011	AT1G66910	AT5G38280	5	0.21
A25N039	25	284	6.30E-011	AT1G66910	AT5G38260	5	0.32
A25N040	25	284	6.30E-011	AT1G66920	AT5G38250	3	0.24
A25N041	25	284	6.30E-011	AT1G66920	AT5G38240	3	0.2
A25N043	25	284	6.30E-011	AT1G66940	AT5G38210	3	0.35
A25N044	25	284	6.30E-011	AT1G67000	AT5G38260	5	0.25
A25N050	25	284	6.30E-011	AT1G67110	AT5G38450	2	0.08
A26N005	25	284	6.30E-011	AT5G07150	AT5G58540	2	0.35
A26N007	25	284	6.30E-011	AT5G07180	AT5G62230	2	0.08
A26N012	25	284	6.30E-011	AT5G07230	AT5G62080	2	0.27
A26N031	25	284	6.30E-011	AT5G07620	AT5G61570	2	0.22
S01N009	25	284	6.30E-011	AT1G03880	AT5G44120	3	0.14
S01N010	25	284	6.30E-011	AT1G03890	AT5G44120	3	0.22
S02N026	25	284	6.30E-011	AT1G13130	AT3G26130	3	0.19
S02N027	25	284	6.30E-011	AT1G13140	AT3G26125	3	0.09
S02N028	25	284	6.30E-011	AT1G13150	AT3G26125	3	0.09
S03N008	25	284	6.30E-011	AT3G06060	AT5G19200	2	0.22
S04N015	25	284	6.30E-011	AT3G49330	AT5G24370	2	0.35
S06N003	25	284	6.30E-011	AT3G47380	AT5G62340	4	0.65
S06N004	25	284	6.30E-011	AT3G47380	AT5G62350	4	0.18
S06N026	25	284	6.30E-011	AT3G48520	AT5G63450	2	0.21
S08N003	25	284	6.30E-011	AT2G35710	AT4G16600	3	0.19
A01N045	26	37	0	AT1G02500	AT4G01850	2	0.03
A01N059	26	37	0	AT1G02810	AT4G02330	2	0.14
A03N113	26	37	0	AT1G12040	AT1G62440	2	0.24
A05N041	26	37	0	AT1G16120	AT1G79670	10	0.14
A05N044	26	37	0	AT1G16150	AT1G79670	10	0.21
A05N475	26	37	0	AT1G26770	AT1G69530	2	0.07
A06N003	26	37	0	AT1G28110	AT2G33530	2	0.15
A07N043	26	37	0	AT1G35140	AT4G08950	2	0.11
A08N206	26	37	0	AT1G53840	AT3G14300	2	0.24
A10N101	26	37	0	AT2G18140	AT4G36430	3	0.14
A10N102	26	37	0	AT2G18150	AT4G36430	3	0.09
A10N125	26	37	0	AT2G18800	AT4G30270	2	0.08
A10N140	26	37	0	AT2G19170	AT4G30020	2	0.08
A10N212	26	37	0	AT2G21140	AT4G38770	2	0.24
A10N401	26	37	0	AT2G26450	AT4G33230	2	0.1
A11N225	26	37	0	AT2G43050	AT3G59010	2	0.2
A11N299	26	37	0	AT2G45220	AT3G60730	2	0.1
A11N355	26	37	0	AT2G47030	AT3G62170	5	0.16
A11N356	26	37	0	AT2G47040	AT3G62170	5	0.14
A12N121	26	37	0	AT3G03670	AT5G17820	2	0.24
A12N178	26	37	0	AT3G05230	AT5G27430	2	0.13
A12N189	26	37	0	AT3G05610	AT5G27870	2	0.11
A13N012	26	37	0	AT3G06830	AT5G49180	2	0.12
A14N052	26	37	0	AT3G09840	AT5G03340	2	0.02
A14N090	26	37	0	AT3G10710	AT5G04960	2	0.17
A14N091	26	37	0	AT3G10720	AT5G04970	2	0.07
A14N092	26	37	0	AT3G10720	AT5G04970	2	0.07
A15N094	26	37	0	AT3G24480	AT4G13340	2	0.11
A21N095	26	37	0	AT4G19410	AT5G45280	3	0.17
A22N056	26	37	0	AT4G25810	AT5G57560	3	0.08
A22N057	26	37	0	AT4G25810	AT5G57550	3	0.16
A22N059	26	37	0	AT4G25820	AT5G57530	3	0.1
A23N032	26	37	0	AT5G09760	AT5G64640	2	0.2
A24N025	26	37	0	AT5G11420	AT5G25460	2	0.08
A26N021	26	37	0	AT5G07410	AT5G61680	4	0.1
A26N022	26	37	0	AT5G07420	AT5G61680	4	0.13
A26N023	26	37	0	AT5G07430	AT5G61680	4	0.09

## Sheet: MF_enrichment
GO cat.	group	id1	p-value1	name1	id2	p-value2	name2	id3	p-value3	name3
mf	1	GO:0003676	1.38E-021	nucleic acid binding	GO:0005488	7.77E-018	binding	GO:0003723	0.08	RNA binding
mf	2	GO:0003723	1.04E-078	RNA binding	GO:0003676	1.06E-030	nucleic acid binding	GO:0005488	2.50E-025	binding
mf	3	GO:0003676	1.58E-037	nucleic acid binding	GO:0005488	6.05E-031	binding	GO:0003677	5.02E-009	DNA binding
mf	4	GO:0030528	0	transcription regulator activity	GO:0003676	4.77E-273	nucleic acid binding	GO:0005488	6.82E-203	binding
mf	5	GO:0030528	1.58E-036	transcription regulator activity	GO:0016563	1.11E-020	transcription activator activity	GO:0003676	4.86E-016	nucleic acid binding
mf	6	GO:0019001	2.10E-054	guanyl nucleotide binding	GO:0032561	6.25E-053	guanyl ribonucleotide binding	GO:0000166	5.10E-035	nucleotide binding
mf	7	GO:0000166	1.02E-034	nucleotide binding	GO:0005488	8.55E-018	binding	GO:0001882	0	nucleoside binding
mf	8	GO:0001882	1.91E-037	nucleoside binding	GO:0000166	3.66E-030	nucleotide binding	GO:0003824	2.49E-019	catalytic activity
mf	9	GO:0000166	2.64E-018	nucleotide binding	GO:0001882	7.25E-013	nucleoside binding	GO:0016817	1.17E-012	hydrolase activity, acting on acid anhydrides
mf	10	GO:0005515	1.74E-083	protein binding	GO:0005488	7.78E-050	binding	GO:0008092	9.27E-016	cytoskeletal protein binding
mf	11	GO:0031072	1.39E-038	heat shock protein binding	GO:0005515	1.78E-029	protein binding	GO:0051082	3.33E-025	unfolded protein binding
mf	12	GO:0043167	4.88E-021	ion binding	GO:0003824	3.32E-014	catalytic activity	GO:0005488	2.44E-011	binding
mf	13	GO:0005515	6.63E-031	protein binding	GO:0003824	1.91E-019	catalytic activity	GO:0005488	1.60E-018	binding
mf	14	GO:0005509	4.97E-056	calcium ion binding	GO:0043167	1.85E-036	ion binding	GO:0005488	4.21E-020	binding
mf	15	GO:0043167	1.84E-037	ion binding	GO:0005488	1.64E-020	binding	GO:0005507	2.04E-015	copper ion binding
mf	16	GO:0043167	3.05E-095	ion binding	GO:0005515	7.71E-086	protein binding	GO:0005488	2.16E-051	binding
mf	17	GO:0030528	3.07E-046	transcription regulator activity	GO:0043167	1.06E-030	ion binding	GO:0003676	1.99E-020	nucleic acid binding
mf	18	GO:0005515	4.56E-029	protein binding	GO:0030528	1.11E-023	transcription regulator activity	GO:0005488	1.32E-017	binding
mf	19	GO:0005215	1.36E-046	transporter activity	GO:0005451	1.78E-007	monovalent cation:hydrogen antiporter activity	GO:0015291	3.05E-007	secondary active transmembrane transporter activity
mf	20	GO:0005215	7.56E-053	transporter activity	GO:0015294	1.74E-017	solute:cation symporter activity	GO:0015144	1.83E-016	carbohydrate transmembrane transporter activity
mf	21	GO:0005215	1.83E-054	transporter activity	GO:0005319	1.26E-005	lipid transporter activity	GO:0043167	0.29	ion binding
mf	22	GO:0005215	4.71E-048	transporter activity	GO:0005372	5.46E-018	water transporter activity	GO:0015250	1.51E-012	water channel activity
mf	23	GO:0005215	1.26E-041	transporter activity	GO:0005275	1.33E-010	amine transmembrane transporter activity	GO:0005342	4.17E-009	organic acid transmembrane transporter activity
mf	24	GO:0005488	2.07E-047	binding	GO:0030246	1.74E-013	carbohydrate binding	GO:0030276	6.97E-011	clathrin binding
mf	25	GO:0008289	1.35E-078	lipid binding	GO:0005488	6.65E-017	binding	GO:0045735	2.31E-006	nutrient reservoir activity
mf	26	GO:0019825	1.54E-101	oxygen binding	GO:0009055	1.01E-084	electron carrier activity	GO:0046906	3.40E-081	tetrapyrrole binding
mf	27	GO:0005198	5.48E-220	structural molecule activity	GO:0003735	5.26E-032	structural constituent of ribosome	GO:0003723	1.77E-007	RNA binding
mf	28	GO:0030234	4.17E-062	enzyme regulator activity	GO:0004857	1.86E-016	enzyme inhibitor activity	GO:0016787	1.35E-013	hydrolase activity
mf	29	GO:0060089	1.84E-073	molecular transducer activity	GO:0042277	5.27E-006	peptide binding	GO:0005515	0.01	protein binding
mf	30	GO:0016757	4.48E-053	transferase activity, transferring glycosyl groups	GO:0003824	3.68E-027	catalytic activity	GO:0016740	7.21E-026	transferase activity
mf	31	GO:0016757	1.54E-049	transferase activity, transferring glycosyl groups	GO:0003824	1.31E-025	catalytic activity	GO:0016740	2.24E-024	transferase activity
mf	32	GO:0016765	4.10E-047	transferase activity, transferring alkyl or aryl (other than methyl) groups	GO:0003824	5.84E-021	catalytic activity	GO:0016740	6.92E-020	transferase activity
mf	33	GO:0016746	9.34E-046	transferase activity, transferring acyl groups	GO:0003824	1.45E-018	catalytic activity	GO:0016740	1.41E-017	transferase activity
mf	34	GO:0016740	1.18E-136	transferase activity	GO:0003824	1.17E-134	catalytic activity	GO:0001882	9.30E-131	nucleoside binding
mf	35	GO:0004683	1.28E-018	calmodulin-dependent protein kinase activity	GO:0003824	4.29E-017	catalytic activity	GO:0016740	3.52E-016	transferase activity
mf	36	GO:0004712	8.31E-025	protein serine/threonine/tyrosine kinase activity	GO:0003824	3.55E-016	catalytic activity	GO:0016740	2.67E-015	transferase activity
mf	37	GO:0005215	4.66E-037	transporter activity	GO:0016820	2.25E-028	hydrolase activity, acting on acid anhydrides, catalyzing transmembrane movement of substances	GO:0016817	4.30E-019	hydrolase activity, acting on acid anhydrides
mf	38	GO:0016817	4.32E-041	hydrolase activity, acting on acid anhydrides	GO:0016787	2.03E-029	hydrolase activity	GO:0003824	2.48E-026	catalytic activity
mf	39	GO:0016787	9.17E-024	hydrolase activity	GO:0003824	2.39E-021	catalytic activity	GO:0016810	5.21E-012	hydrolase activity, acting on carbon-nitrogen (but not peptide) bonds
mf	40	GO:0016798	1.78E-091	hydrolase activity, acting on glycosyl bonds	GO:0016787	1.47E-041	hydrolase activity	GO:0003824	4.53E-037	catalytic activity
mf	41	GO:0016787	1.69E-023	hydrolase activity	GO:0042578	1.56E-022	phosphoric ester hydrolase activity	GO:0016788	1.19E-021	hydrolase activity, acting on ester bonds
mf	42	GO:0016787	2.80E-046	hydrolase activity	GO:0016788	2.08E-044	hydrolase activity, acting on ester bonds	GO:0003824	3.93E-041	catalytic activity
mf	43	GO:0016874	3.52E-056	ligase activity	GO:0003824	1.51E-017	catalytic activity	GO:0016879	0.14	ligase activity, forming carbon-nitrogen bonds
mf	44	GO:0016491	7.19E-108	oxidoreductase activity	GO:0003824	4.36E-054	catalytic activity	GO:0016209	1.53E-037	antioxidant activity
mf	45	GO:0016491	8.18E-037	oxidoreductase activity	GO:0016705	1.30E-032	oxidoreductase activity, acting on paired donors, with incorporation or reduction of molecular oxygen	GO:0003824	3.89E-019	catalytic activity
mf	46	GO:0016491	6.08E-030	oxidoreductase activity	GO:0003824	1.75E-015	catalytic activity	GO:0016667	7.69E-013	oxidoreductase activity, acting on sulfur group of donors
mf	47	GO:0003824	2.26E-037	catalytic activity	GO:0017057	9.31E-006	6-phosphogluconolactonase activity	GO:0048037	0	cofactor binding
mf	48	GO:0016829	6.67E-060	lyase activity	GO:0003824	7.97E-017	catalytic activity	GO:0016830	2.33E-012	carbon-carbon lyase activity

## Sheet: MF_groups
Pair ID	Group	Count	G_Height	Gene1	Gene2	CopyNum	DNDS
A01N012	1	27	1.22E-010	AT1G01350	AT4G01020	3	0.23
A02N023	1	27	1.22E-010	AT1G04990	AT2G32930	2	0.31
A04N018	1	27	1.22E-010	AT1G14170	AT2G03110	2	0.13
A05N261	1	27	1.22E-010	AT1G20220	AT1G76010	2	0.24
A05N311	1	27	1.22E-010	AT1G21320	AT1G76940	2	0.31
A06N024	1	27	1.22E-010	AT1G29250	AT2G34160	2	0.05
A07N027	1	27	1.22E-010	AT1G33680	AT4G10070	2	0.25
A08N036	1	27	1.22E-010	AT1G48920	AT3G18610	2	0.21
A08N110	1	27	1.22E-010	AT1G51520	AT3G21100	3	0.22
A08N111	1	27	1.22E-010	AT1G51530	AT3G21100	3	0.33
A10N089	1	27	1.22E-010	AT2G17870	AT4G36020	2	0.23
A10N208	1	27	1.22E-010	AT2G21060	AT4G38680	2	0.25
A10N326	1	27	1.22E-010	AT2G24050	AT4G30680	2	0.31
A11N040	1	27	1.22E-010	AT2G37340	AT3G53500	2	0.17
A11N141	1	27	1.22E-010	AT2G40960	AT3G56680	2	0.3
A14N095	1	27	1.22E-010	AT3G10770	AT5G05100	2	0.12
A14N137	1	27	1.22E-010	AT3G11770	AT5G06450	2	0.28
A19N061	1	27	1.22E-010	AT3G51180	AT5G66270	2	0.24
A21N033	1	27	1.22E-010	AT4G17720	AT5G46870	2	0.15
A21N058	1	27	1.22E-010	AT4G18375	AT5G46190	2	0.25
A22N036	1	27	1.22E-010	AT4G25440	AT5G51980	2	0.08
A22N088	1	27	1.22E-010	AT4G26480	AT5G56140	3	0.08
A23N022	1	27	1.22E-010	AT5G09560	AT5G64390	2	0.46
A25N013	1	27	1.22E-010	AT1G66260	AT5G37720	2	0.22
A25N051	1	27	1.22E-010	AT1G67210	AT5G38600	2	0.28
S03N029	1	27	1.22E-010	AT3G06410	AT5G18550	2	0.19
S06N023	1	27	1.22E-010	AT3G48440	AT5G63260	2	0.31
A01N063	2	38	1.10E-010	AT1G02840	AT4G02430	2	0.11
A01N085	2	38	1.10E-010	AT1G03457	AT4G03110	2	0.18
A02N102	2	38	1.10E-010	AT1G06960	AT2G30260	2	0.12
A02N125	2	38	1.10E-010	AT1G07360	AT2G29580	2	0.11
A04N004	2	38	1.10E-010	AT1G13730	AT2G03640	2	0.27
A05N192	2	38	1.10E-010	AT1G18630	AT1G74230	2	0.58
A05N287	2	38	1.10E-010	AT1G20880	AT1G76460	2	0.12
A05N344	2	38	1.10E-010	AT1G22240	AT1G78160	2	0.08
A05N349	2	38	1.10E-010	AT1G22330	AT1G78260	2	0.14
A07N002	2	38	1.10E-010	AT1G32790	AT4G10610	2	0.13
A08N055	2	38	1.10E-010	AT1G49600	AT3G19130	2	0.17
A08N063	2	38	1.10E-010	AT1G49760	AT3G19350	3	0.35
A08N222	2	38	1.10E-010	AT1G54080	AT3G14100	2	0.16
A08N249	2	38	1.10E-010	AT1G55310	AT3G13570	2	0.25
A10N238	2	38	1.10E-010	AT2G21660	AT4G39260	3	0.39
A10N239	2	38	1.10E-010	AT2G21690	AT4G39260	3	0.31
A11N038	2	38	1.10E-010	AT2G37220	AT3G53460	2	0.1
A11N144	2	38	1.10E-010	AT2G41060	AT3G56860	2	0.19
A11N342	2	38	1.10E-010	AT2G46610	AT3G61860	2	0.03
A12N132	2	38	1.10E-010	AT3G03920	AT5G18180	2	0.22
A13N021	2	38	1.10E-010	AT3G07250	AT5G48650	3	0.29
A15N082	2	38	1.10E-010	AT3G23830	AT4G13860	3	0.36
A16N005	2	38	1.10E-010	AT3G26932	AT5G41070	2	0.36
A18N028	2	38	1.10E-010	AT3G45630	AT5G60170	2	0.3
A18N037	2	38	1.10E-010	AT3G46020	AT5G59860	2	0.08
A20N116	2	38	1.10E-010	AT4G12600	AT4G22380	2	0.06
A21N019	2	38	1.10E-010	AT4G17520	AT5G47210	2	0.2
A22N010	2	38	1.10E-010	AT4G24770	AT5G50250	2	0.11
A22N041	2	38	1.10E-010	AT4G25500	AT5G52040	2	0.14
A22N048	2	38	1.10E-010	AT4G25630	AT5G52490	3	0.24
A22N049	2	38	1.10E-010	AT4G25630	AT5G52470	3	0.05
A22N102	2	38	1.10E-010	AT4G26650	AT5G55550	2	0.19
A22N123	2	38	1.10E-010	AT4G27000	AT5G54900	2	0.17
A23N061	2	38	1.10E-010	AT5G10350	AT5G65260	2	0.06
A24N009	2	38	1.10E-010	AT5G10800	AT5G25060	2	0.23
A26N014	2	38	1.10E-010	AT5G07290	AT5G61960	2	0.2
S04N005	2	38	1.10E-010	AT3G48830	AT5G23690	2	0.27
S04N021	2	38	1.10E-010	AT3G49390	AT5G24440	2	0.41
A02N069	3	47	9.47E-011	AT1G05920	AT2G31420	3	0.31
A02N095	3	47	9.47E-011	AT1G06760	AT2G30620	2	0.17
A02N143	3	47	9.47E-011	AT1G07660	AT2G28740	3	0.02
A02N147	3	47	9.47E-011	AT1G07790	AT2G28720	2	0.06
A02N148	3	47	9.47E-011	AT1G07820	AT2G28740	3	0.01
A03N002	3	47	9.47E-011	AT1G08880	AT1G54690	2	0.02
A03N028	3	47	9.47E-011	AT1G09710	AT1G58220	2	0.38
A04N006	3	47	9.47E-011	AT1G13880	AT2G03470	2	0.16
A04N034	3	47	9.47E-011	AT1G14410	AT2G02740	2	0.15
A05N007	3	47	9.47E-011	AT1G15480	AT1G80270	2	0.35
A05N047	3	47	9.47E-011	AT1G16190	AT1G79650	2	0.14
A05N151	3	47	9.47E-011	AT1G17790	AT1G73150	2	0.23
A05N281	3	47	9.47E-011	AT1G20670	AT1G76380	2	0.19
A05N289	3	47	9.47E-011	AT1G20900	AT1G76500	2	0.21
A08N027	3	47	9.47E-011	AT1G48620	AT3G18035	2	0.27
A08N092	3	47	9.47E-011	AT1G50620	AT3G20280	2	0.38
A08N100	3	47	9.47E-011	AT1G51060	AT3G20670	2	0.1
A10N202	3	47	9.47E-011	AT2G20825	AT4G28190	2	0.08
A11N045	3	47	9.47E-011	AT2G37470	AT3G53650	2	0.08
A11N048	3	47	9.47E-011	AT2G37520	AT3G53680	2	0.22
A11N049	3	47	9.47E-011	AT2G37550	AT3G53710	2	0.16
A11N069	3	47	9.47E-011	AT2G38810	AT3G54560	2	0.1
A11N178	3	47	9.47E-011	AT2G41870	AT3G57540	2	0.13
A11N187	3	47	9.47E-011	AT2G42150	AT3G57980	2	0.39
A11N270	3	47	9.47E-011	AT2G44430	AT3G60110	2	0.41
A11N322	3	47	9.47E-011	AT2G45850	AT3G61310	2	0.15
A12N035	3	47	9.47E-011	AT3G01770	AT5G14270	2	0.15
A12N167	3	47	9.47E-011	AT3G05060	AT5G27140	3	0.25
A12N168	3	47	9.47E-011	AT3G05060	AT5G27120	3	0.1
A14N034	3	47	9.47E-011	AT3G09480	AT5G02570	2	0.08
A14N074	3	47	9.47E-011	AT3G10480	AT5G04400	5	0.26
A18N031	3	47	9.47E-011	AT3G45930	AT5G59970	2	0.01
A18N032	3	47	9.47E-011	AT3G45980	AT5G59910	3	0.01
A18N038	3	47	9.47E-011	AT3G46030	AT5G59910	3	0.01
A20N006	3	47	9.47E-011	AT4G04260	AT4G22140	2	0.12
A20N082	3	47	9.47E-011	AT4G11560	AT4G23120	2	0.29
A20N098	3	47	9.47E-011	AT4G12080	AT4G22770	2	0.2
A21N040	3	47	9.47E-011	AT4G17890	AT5G46750	3	0.14
A21N045	3	47	9.47E-011	AT4G17950	AT5G46640	2	0.15
A22N072	3	47	9.47E-011	AT4G26110	AT5G56950	2	0.17
A22N133	3	47	9.47E-011	AT4G27230	AT5G54640	2	0.05
A23N062	3	47	9.47E-011	AT5G10390	AT5G65360	4	0.01
A23N063	3	47	9.47E-011	AT5G10400	AT5G65360	4	0.02
A23N064	3	47	9.47E-011	AT5G10400	AT5G65350	4	0.03
A23N074	3	47	9.47E-011	AT5G10550	AT5G65630	2	0.18
A26N047	3	47	9.47E-011	AT5G08020	AT5G61000	2	0.08
S04N008	3	47	9.47E-011	AT3G48940	AT5G23750	2	0.34
A01N001	4	286	7.29E-011	AT1G01010	AT4G01550	2	0.25
A01N003	4	286	7.29E-011	AT1G01030	AT4G01500	2	0.3
A01N014	4	286	7.29E-011	AT1G01380	AT4G01060	2	0.17
A01N020	4	286	7.29E-011	AT1G01520	AT4G01280	2	0.2
A01N050	4	286	7.29E-011	AT1G02580	AT4G02020	2	0.32
A01N071	4	286	7.29E-011	AT1G03040	AT4G02590	2	0.11
A02N010	4	286	7.29E-011	AT1G04550	AT2G33310	2	0.11
A02N036	4	286	7.29E-011	AT1G05230	AT2G32370	2	0.27
A02N054	4	286	7.29E-011	AT1G05710	AT2G31730	2	0.31
A02N073	4	286	7.29E-011	AT1G06070	AT2G31370	2	0.14
A02N076	4	286	7.29E-011	AT1G06150	AT2G31280	2	0.34
A02N078	4	286	7.29E-011	AT1G06170	AT2G31220	3	0.15
A02N079	4	286	7.29E-011	AT1G06170	AT2G31210	3	0.08
A02N080	4	286	7.29E-011	AT1G06180	AT2G31180	2	0.23
A02N137	4	286	7.29E-011	AT1G07520	AT2G29060	3	0.12
A02N138	4	286	7.29E-011	AT1G07530	AT2G29060	3	0.12
A02N142	4	286	7.29E-011	AT1G07640	AT2G28810	2	0.13
A02N152	4	286	7.29E-011	AT1G08000	AT2G28340	3	0.36
A02N153	4	286	7.29E-011	AT1G08010	AT2G28340	3	0.37
A03N004	4	286	7.29E-011	AT1G08970	AT1G54830	2	0.03
A03N019	4	286	7.29E-011	AT1G09540	AT1G57560	2	0.15
A03N107	4	286	7.29E-011	AT1G11950	AT1G62310	2	0.13
A03N127	4	286	7.29E-011	AT1G12260	AT1G62700	2	0.13
A03N137	4	286	7.29E-011	AT1G12610	AT1G63030	2	0.19
A04N001	4	286	7.29E-011	AT1G13600	AT2G04038	2	0.09
A04N009	4	286	7.29E-011	AT1G13960	AT2G03340	2	0.16
A04N028	4	286	7.29E-011	AT1G14350	AT2G02820	2	0.17
A04N036	4	286	7.29E-011	AT1G14440	AT2G02540	2	0.24
A04N041	4	286	7.29E-011	AT1G14580	AT2G02080	3	0.19
A04N044	4	286	7.29E-011	AT1G14600	AT2G02060	3	0.31
A04N048	4	286	7.29E-011	AT1G14685	AT2G01930	2	0.11
A04N057	4	286	7.29E-011	AT1G14920	AT2G01570	2	0.12
A04N067	4	286	7.29E-011	AT1G15050	AT2G01200	2	0.28
A05N037	4	286	7.29E-011	AT1G16060	AT1G79700	2	0.31
A05N075	4	286	7.29E-011	AT1G16690	AT1G79020	2	0.19
A05N114	4	286	7.29E-011	AT1G17310	AT1G72350	2	0.27
A05N124	4	286	7.29E-011	AT1G17460	AT1G72650	2	0.31
A05N129	4	286	7.29E-011	AT1G17520	AT1G72740	2	0.23
A05N134	4	286	7.29E-011	AT1G17590	AT1G72830	2	0.34
A05N159	4	286	7.29E-011	AT1G17920	AT1G73360	2	0.16
A05N161	4	286	7.29E-011	AT1G17950	AT1G73410	2	0.26
A05N177	4	286	7.29E-011	AT1G18400	AT1G73830	2	0.34
A05N185	4	286	7.29E-011	AT1G18570	AT1G74080	2	0.24
A05N195	4	286	7.29E-011	AT1G18710	AT1G74430	2	0.19
A05N199	4	286	7.29E-011	AT1G18790	AT1G74480	2	0.28
A05N211	4	286	7.29E-011	AT1G19000	AT1G74840	2	0.15
A05N216	4	286	7.29E-011	AT1G19210	AT1G74930	2	0.35
A05N229	4	286	7.29E-011	AT1G19510	AT1G75250	2	0.06
A05N238	4	286	7.29E-011	AT1G19700	AT1G75430	3	0.2
A05N239	4	286	7.29E-011	AT1G19700	AT1G75410	3	0.2
A05N279	4	286	7.29E-011	AT1G20640	AT1G76350	2	0.14
A05N290	4	286	7.29E-011	AT1G20910	AT1G76510	2	0.35
A05N293	4	286	7.29E-011	AT1G20980	AT1G76580	2	0.21
A05N328	4	286	7.29E-011	AT1G21910	AT1G77640	2	0.22
A05N334	4	286	7.29E-011	AT1G22130	AT1G77980	3	0.15
A05N335	4	286	7.29E-011	AT1G22130	AT1G77950	3	0.2
A05N340	4	286	7.29E-011	AT1G22190	AT1G78080	2	0.15
A05N357	4	286	7.29E-011	AT1G22490	AT1G72210	2	0.19
A05N374	4	286	7.29E-011	AT1G22810	AT1G71520	2	0.25
A05N381	4	286	7.29E-011	AT1G22985	AT1G71130	2	0.24
A05N408	4	286	7.29E-011	AT1G23380	AT1G70510	3	0.15
A05N447	4	286	7.29E-011	AT1G25340	AT1G68320	2	0.24
A05N454	4	286	7.29E-011	AT1G25470	AT1G68550	2	0.09
A05N457	4	286	7.29E-011	AT1G25550	AT1G68670	2	0.18
A05N458	4	286	7.29E-011	AT1G25560	AT1G68840	2	0.17
A05N462	4	286	7.29E-011	AT1G26260	AT1G68920	2	0.15
A05N465	4	286	7.29E-011	AT1G26310	AT1G69120	2	0.15
A05N476	4	286	7.29E-011	AT1G26780	AT1G69560	2	0.15
A05N477	4	286	7.29E-011	AT1G26790	AT1G69570	2	0.51
A05N481	4	286	7.29E-011	AT1G26960	AT1G69780	3	0.1
A05N484	4	286	7.29E-011	AT1G27050	AT1G69780	3	0.17
A06N020	4	286	7.29E-011	AT1G29160	AT2G34140	2	0.14
A06N045	4	286	7.29E-011	AT1G30490	AT2G34710	2	0.11
A06N050	4	286	7.29E-011	AT1G30650	AT2G34830	2	0.2
A06N051	4	286	7.29E-011	AT1G30670	AT2G34820	2	0.4
A06N056	4	286	7.29E-011	AT1G30810	AT2G34880	2	0.18
A06N065	4	286	7.29E-011	AT1G31310	AT2G35640	2	0.2
A06N071	4	286	7.29E-011	AT1G32150	AT2G35530	2	0.17
A06N076	4	286	7.29E-011	AT1G32360	AT2G35430	2	0.19
A07N022	4	286	7.29E-011	AT1G33280	AT4G10350	2	0.11
A07N047	4	286	7.29E-011	AT1G35460	AT4G09180	2	0.15
A08N103	4	286	7.29E-011	AT1G51190	AT3G20840	2	0.06
A08N114	4	286	7.29E-011	AT1G51600	AT3G21175	2	0.22
A08N119	4	286	7.29E-011	AT1G51700	AT3G21270	2	0.11
A08N133	4	286	7.29E-011	AT1G51950	AT3G16500	2	0.2
A08N168	4	286	7.29E-011	AT1G52830	AT3G15540	2	0.26
A08N169	4	286	7.29E-011	AT1G52880	AT3G15510	2	0.07
A08N170	4	286	7.29E-011	AT1G52890	AT3G15500	2	0.21
A08N177	4	286	7.29E-011	AT1G53160	AT3G15270	2	0.26
A08N183	4	286	7.29E-011	AT1G53230	AT3G15030	2	0.21
A08N212	4	286	7.29E-011	AT1G53910	AT3G14230	2	0.24
A08N221	4	286	7.29E-011	AT1G54060	AT3G14180	2	0.1
A08N227	4	286	7.29E-011	AT1G54160	AT3G14020	2	0.37
A08N261	4	286	7.29E-011	AT1G55650	AT3G13350	2	0.35
A08N276	4	286	7.29E-011	AT1G56160	AT3G12820	2	0.17
A09N015	4	286	7.29E-011	AT1G64000	AT5G41570	2	0.23
A10N010	4	286	7.29E-011	AT2G14760	AT4G33880	2	0.12
A10N034	4	286	7.29E-011	AT2G16400	AT4G34610	2	0.28
A10N042	4	286	7.29E-011	AT2G16720	AT4G34990	2	0.17
A10N045	4	286	7.29E-011	AT2G16770	AT4G35040	2	0.2
A10N056	4	286	7.29E-011	AT2G17150	AT4G35270	2	0.25
A10N084	4	286	7.29E-011	AT2G17770	AT4G35900	2	0.24
A10N096	4	286	7.29E-011	AT2G18060	AT4G36160	2	0.2
A10N106	4	286	7.29E-011	AT2G18300	AT4G36540	2	0.28
A10N110	4	286	7.29E-011	AT2G18380	AT4G36620	2	0.21
A10N114	4	286	7.29E-011	AT2G18550	AT4G36740	2	0.17
A10N169	4	286	7.29E-011	AT2G19810	AT4G29190	2	0.2
A10N175	4	286	7.29E-011	AT2G20110	AT4G29000	2	0.28
A10N178	4	286	7.29E-011	AT2G20180	AT4G28790	4	0.25
A10N179	4	286	7.29E-011	AT2G20180	AT4G28800	4	0.43
A10N187	4	286	7.29E-011	AT2G20400	AT4G28610	2	0.29
A10N204	4	286	7.29E-011	AT2G20880	AT4G28140	2	0.2
A10N216	4	286	7.29E-011	AT2G21230	AT4G38900	2	0.14
A10N217	4	286	7.29E-011	AT2G21240	AT4G38910	2	0.2
A10N237	4	286	7.29E-011	AT2G21650	AT4G39250	2	0.45
A10N252	4	286	7.29E-011	AT2G22200	AT4G39780	2	0.24
A10N266	4	286	7.29E-011	AT2G22630	AT4G37940	2	0.25
A10N271	4	286	7.29E-011	AT2G22750	AT4G37850	4	0.29
A10N272	4	286	7.29E-011	AT2G22760	AT4G37850	4	0.21
A10N273	4	286	7.29E-011	AT2G22770	AT4G37850	4	0.24
A10N274	4	286	7.29E-011	AT2G22800	AT4G37790	2	0.14
A10N278	4	286	7.29E-011	AT2G22850	AT4G37730	2	0.27
A10N290	4	286	7.29E-011	AT2G23290	AT4G37260	2	0.13
A10N292	4	286	7.29E-011	AT2G23340	AT4G36900	2	0.13
A10N307	4	286	7.29E-011	AT2G23760	AT4G36870	2	0.16
A10N336	4	286	7.29E-011	AT2G24260	AT4G30980	2	0.22
A10N350	4	286	7.29E-011	AT2G24500	AT4G31420	2	0.18
A10N357	4	286	7.29E-011	AT2G24650	AT4G31650	5	0.36
A10N358	4	286	7.29E-011	AT2G24700	AT4G31660	5	0.2
A10N359	4	286	7.29E-011	AT2G24700	AT4G31640	5	0.39
A10N360	4	286	7.29E-011	AT2G24700	AT4G31650	5	0.29
A10N365	4	286	7.29E-011	AT2G25000	AT4G31800	2	0.22
A10N394	4	286	7.29E-011	AT2G25820	AT4G32800	2	0.17
A11N030	4	286	7.29E-011	AT2G37060	AT3G53340	2	0.17
A11N078	4	286	7.29E-011	AT2G39250	AT3G54990	2	0.28
A11N106	4	286	7.29E-011	AT2G39880	AT3G55730	2	0.21
A11N111	4	286	7.29E-011	AT2G40140	AT3G55980	2	0.16
A11N131	4	286	7.29E-011	AT2G40740	AT3G56400	3	0.18
A11N132	4	286	7.29E-011	AT2G40750	AT3G56400	3	0.32
A11N140	4	286	7.29E-011	AT2G40950	AT3G56660	2	0.29
A11N145	4	286	7.29E-011	AT2G41070	AT3G56850	2	0.12
A11N149	4	286	7.29E-011	AT2G41130	AT3G56770	2	0.12
A11N155	4	286	7.29E-011	AT2G41240	AT3G56980	3	0.34
A11N156	4	286	7.29E-011	AT2G41240	AT3G56970	3	0.34
A11N190	4	286	7.29E-011	AT2G42200	AT3G57920	2	0.23
A11N194	4	286	7.29E-011	AT2G42300	AT3G57800	2	0.17
A11N223	4	286	7.29E-011	AT2G43010	AT3G59060	2	0.19
A11N238	4	286	7.29E-011	AT2G43500	AT3G59580	2	0.21
A11N286	4	286	7.29E-011	AT2G44910	AT3G60390	2	0.1
A11N288	4	286	7.29E-011	AT2G44940	AT3G60490	2	0.29
A11N289	4	286	7.29E-011	AT2G45050	AT3G60530	2	0.16
A11N296	4	286	7.29E-011	AT2G45160	AT3G60630	2	0.25
A11N311	4	286	7.29E-011	AT2G45650	AT3G61120	2	0.19
A11N336	4	286	7.29E-011	AT2G46310	AT3G61630	2	0.18
A11N340	4	286	7.29E-011	AT2G46530	AT3G61830	2	0.19
A11N341	4	286	7.29E-011	AT2G46590	AT3G61850	2	0.2
A11N348	4	286	7.29E-011	AT2G46810	AT3G61950	2	0.32
A11N349	4	286	7.29E-011	AT2G46870	AT3G61970	2	0.16
A11N352	4	286	7.29E-011	AT2G46970	AT3G62090	2	0.32
A11N353	4	286	7.29E-011	AT2G46990	AT3G62100	2	0.1
A11N366	4	286	7.29E-011	AT2G47260	AT3G62340	2	0.27
A11N368	4	286	7.29E-011	AT2G47460	AT3G62610	2	0.21
A12N008	4	286	7.29E-011	AT3G01140	AT5G15310	2	0.21
A12N011	4	286	7.29E-011	AT3G01220	AT5G15150	2	0.2
A12N020	4	286	7.29E-011	AT3G01330	AT5G14960	2	0.48
A12N029	4	286	7.29E-011	AT3G01600	AT5G14490	2	0.33
A12N050	4	286	7.29E-011	AT3G02310	AT5G15800	2	0.14
A12N077	4	286	7.29E-011	AT3G02790	AT5G16470	2	0.09
A12N085	4	286	7.29E-011	AT3G02940	AT5G16770	3	0.16
A12N086	4	286	7.29E-011	AT3G02940	AT5G16600	3	0.13
A12N089	4	286	7.29E-011	AT3G02990	AT5G16820	2	0.24
A12N103	4	286	7.29E-011	AT3G03200	AT5G17260	2	0.17
A12N105	4	286	7.29E-011	AT3G03260	AT5G17320	2	0.3
A12N112	4	286	7.29E-011	AT3G03450	AT5G17490	2	0.2
A12N120	4	286	7.29E-011	AT3G03660	AT5G17810	2	0.29
A12N138	4	286	7.29E-011	AT3G04030	AT5G18240	2	0.18
A12N140	4	286	7.29E-011	AT3G04060	AT5G18270	2	0.13
A12N182	4	286	7.29E-011	AT3G05380	AT5G27610	2	0.44
A13N001	4	286	7.29E-011	AT3G06490	AT5G49620	2	0.18
A13N010	4	286	7.29E-011	AT3G06740	AT5G49300	2	0.3
A13N024	4	286	7.29E-011	AT3G07340	AT5G48560	2	0.3
A14N029	4	286	7.29E-011	AT3G09370	AT5G02320	2	0.26
A14N039	4	286	7.29E-011	AT3G09600	AT5G02840	3	0.22
A14N061	4	286	7.29E-011	AT3G10000	AT5G03680	2	0.21
A14N075	4	286	7.29E-011	AT3G10480	AT5G04410	5	0.13
A14N076	4	286	7.29E-011	AT3G10490	AT5G04410	5	0.14
A14N077	4	286	7.29E-011	AT3G10500	AT5G04410	5	0.17
A14N083	4	286	7.29E-011	AT3G10580	AT5G04760	3	0.22
A14N084	4	286	7.29E-011	AT3G10590	AT5G04760	3	0.24
A14N094	4	286	7.29E-011	AT3G10760	AT5G05090	2	0.05
A14N104	4	286	7.29E-011	AT3G11100	AT5G05550	2	0.09
A14N109	4	286	7.29E-011	AT3G11260	AT5G05770	2	0.08
A14N111	4	286	7.29E-011	AT3G11280	AT5G05790	2	0.16
A14N123	4	286	7.29E-011	AT3G11440	AT5G06100	2	0.28
A14N129	4	286	7.29E-011	AT3G11580	AT5G06250	2	0.19
A14N144	4	286	7.29E-011	AT3G12130	AT5G06770	2	0.2
A14N147	4	286	7.29E-011	AT3G12250	AT5G06960	4	0.14
A14N149	4	286	7.29E-011	AT3G12250	AT5G06950	4	0.05
A15N046	4	286	7.29E-011	AT3G22760	AT4G14770	3	0.3
A15N047	4	286	7.29E-011	AT3G22780	AT4G14770	3	0.42
A15N056	4	286	7.29E-011	AT3G23030	AT4G14560	2	0.17
A15N057	4	286	7.29E-011	AT3G23050	AT4G14550	2	0.16
A15N063	4	286	7.29E-011	AT3G23210	AT4G14410	2	0.11
A15N089	4	286	7.29E-011	AT3G24120	AT4G13640	2	0.13
A15N092	4	286	7.29E-011	AT3G24310	AT4G13480	2	0.13
A16N007	4	286	7.29E-011	AT3G27010	AT5G41030	2	0.14
A16N034	4	286	7.29E-011	AT3G27785	AT5G40360	3	0.29
A16N035	4	286	7.29E-011	AT3G27810	AT5G40350	3	0.09
A16N064	4	286	7.29E-011	AT3G28920	AT5G39760	2	0.15
A16N069	4	286	7.29E-011	AT3G29020	AT5G39700	2	0.37
A17N022	4	286	7.29E-011	AT3G44290	AT5G22290	2	0.24
A17N026	4	286	7.29E-011	AT3G44350	AT5G22380	2	0.17
A18N027	4	286	7.29E-011	AT3G45610	AT5G60200	2	0.24
A18N045	4	286	7.29E-011	AT3G46130	AT5G59780	2	0.18
A18N062	4	286	7.29E-011	AT3G46600	AT5G59450	2	0.17
A18N064	4	286	7.29E-011	AT3G46640	AT5G59570	2	0.16
A19N003	4	286	7.29E-011	AT3G49690	AT5G65790	2	0.19
A19N023	4	286	7.29E-011	AT3G50060	AT5G67300	2	0.11
A19N030	4	286	7.29E-011	AT3G50260	AT5G67190	2	0.08
A19N037	4	286	7.29E-011	AT3G50330	AT5G67060	2	0.1
A19N039	4	286	7.29E-011	AT3G50410	AT5G66940	2	0.27
A19N043	4	286	7.29E-011	AT3G50650	AT5G66770	2	0.16
A19N058	4	286	7.29E-011	AT3G51080	AT5G66320	2	0.23
A20N008	4	286	7.29E-011	AT4G04450	AT4G22070	2	0.2
A20N027	4	286	7.29E-011	AT4G04890	AT4G21750	2	0.05
A20N032	4	286	7.29E-011	AT4G05100	AT4G21440	2	0.06
A20N033	4	286	7.29E-011	AT4G05170	AT4G21340	2	0.29
A20N052	4	286	7.29E-011	AT4G11070	AT4G23810	2	0.36
A20N053	4	286	7.29E-011	AT4G11080	AT4G23800	2	0.17
A20N055	4	286	7.29E-011	AT4G11140	AT4G23750	2	0.29
A20N088	4	286	7.29E-011	AT4G11880	AT4G22950	2	0.15
A21N010	4	286	7.29E-011	AT4G17460	AT5G47370	2	0.09
A21N017	4	286	7.29E-011	AT4G17490	AT5G47230	2	0.28
A21N022	4	286	7.29E-011	AT4G17570	AT5G47140	2	0.24
A21N032	4	286	7.29E-011	AT4G17710	AT5G46880	2	0.26
A21N038	4	286	7.29E-011	AT4G17880	AT5G46830	3	0.1
A21N039	4	286	7.29E-011	AT4G17880	AT5G46760	3	0.15
A21N049	4	286	7.29E-011	AT4G17980	AT5G46590	2	0.13
A21N056	4	286	7.29E-011	AT4G18170	AT5G46350	2	0.2
A21N074	4	286	7.29E-011	AT4G18870	AT5G45710	3	0.32
A21N075	4	286	7.29E-011	AT4G18880	AT5G45710	3	0.14
A22N032	4	286	7.29E-011	AT4G25400	AT5G51780	2	0.35
A22N033	4	286	7.29E-011	AT4G25410	AT5G51790	2	0.34
A22N042	4	286	7.29E-011	AT4G25530	AT5G52170	2	0.39
A22N043	4	286	7.29E-011	AT4G25560	AT5G52260	2	0.31
A22N075	4	286	7.29E-011	AT4G26150	AT5G56860	2	0.25
A22N086	4	286	7.29E-011	AT4G26440	AT5G56270	2	0.12
A22N119	4	286	7.29E-011	AT4G26930	AT5G55020	2	0.19
A22N134	4	286	7.29E-011	AT4G27240	AT5G54630	2	0.11
A22N165	4	286	7.29E-011	AT4G27950	AT5G53290	2	0.2
A23N015	4	286	7.29E-011	AT5G09330	AT5G64060	2	0.16
A23N020	4	286	7.29E-011	AT5G09460	AT5G64340	2	0.3
A23N048	4	286	7.29E-011	AT5G10120	AT5G65100	2	0.12
A23N049	4	286	7.29E-011	AT5G10140	AT5G65080	5	0.41
A23N050	4	286	7.29E-011	AT5G10140	AT5G65050	5	0.48
A23N051	4	286	7.29E-011	AT5G10140	AT5G65060	5	0.49
A23N052	4	286	7.29E-011	AT5G10140	AT5G65070	5	0.36
A23N059	4	286	7.29E-011	AT5G10280	AT5G65230	2	0.28
A23N070	4	286	7.29E-011	AT5G10510	AT5G65510	2	0.1
A23N075	4	286	7.29E-011	AT5G10570	AT5G65640	2	0.15
A24N020	4	286	7.29E-011	AT5G11190	AT5G25390	3	0.13
A24N021	4	286	7.29E-011	AT5G11190	AT5G25190	3	0.32
A24N028	4	286	7.29E-011	AT5G11590	AT5G25810	2	0.24
A25N018	4	286	7.29E-011	AT1G66470	AT5G37800	2	0.25
A26N016	4	286	7.29E-011	AT5G07310	AT5G61890	2	0.17
A26N029	4	286	7.29E-011	AT5G07580	AT5G61600	3	0.11
A26N030	4	286	7.29E-011	AT5G07580	AT5G61590	3	0.17
A26N033	4	286	7.29E-011	AT5G07680	AT5G61430	2	0.16
A26N034	4	286	7.29E-011	AT5G07690	AT5G61420	3	0.31
A26N035	4	286	7.29E-011	AT5G07700	AT5G61420	3	0.4
A26N048	4	286	7.29E-011	AT5G08070	AT5G60970	2	0.09
S01N004	4	286	7.29E-011	AT1G03790	AT5G44260	2	0.14
S01N014	4	286	7.29E-011	AT1G03970	AT5G44080	2	0.22
S01N028	4	286	7.29E-011	AT1G04240	AT5G43700	2	0.17
S01N035	4	286	7.29E-011	AT1G04370	AT5G43410	2	0.07
S02N003	4	286	7.29E-011	AT1G12860	AT3G26744	2	0.1
S02N031	4	286	7.29E-011	AT1G13260	AT3G25730	2	0.23
S02N036	4	286	7.29E-011	AT1G13300	AT3G25790	2	0.23
S02N039	4	286	7.29E-011	AT1G13450	AT3G25990	2	0.1
S04N023	4	286	7.29E-011	AT3G49530	AT5G24590	2	0
S05N001	4	286	7.29E-011	AT5G08190	AT5G23090	2	0.04
S05N009	4	286	7.29E-011	AT5G08330	AT5G23280	2	0.11
S05N022	4	286	7.29E-011	AT5G08520	AT5G23650	2	0.4
S06N008	4	286	7.29E-011	AT3G47600	AT5G62470	2	0.16
S06N027	4	286	7.29E-011	AT3G48590	AT5G63470	2	0.13
S08N002	4	286	7.29E-011	AT2G35700	AT4G16750	2	0.18
A02N077	5	21	0.07	AT1G06160	AT2G31230	2	0.22
A05N070	5	21	0.07	AT1G16490	AT1G79180	2	0.24
A05N222	5	21	0.07	AT1G19350	AT1G75080	2	0.09
A06N046	5	21	0.07	AT1G30500	AT2G34720	2	0.31
A08N180	5	21	0.07	AT1G53170	AT3G15210	2	0.24
A08N256	5	21	0.07	AT1G55520	AT3G13445	2	0.02
A10N261	5	21	0.07	AT2G22430	AT4G40060	2	0.12
A10N374	5	21	0.07	AT2G25180	AT4G31920	2	0.09
A11N198	5	21	0.07	AT2G42380	AT3G58120	2	0.16
A11N344	5	21	0.07	AT2G46680	AT3G61890	2	0.2
A11N346	5	21	0.07	AT2G46770	AT3G61910	2	0.19
A14N101	5	21	0.07	AT3G11020	AT5G05410	2	0.07
A15N009	5	21	0.07	AT3G16857	AT4G16110	2	0.21
A15N032	5	21	0.07	AT3G22170	AT4G15090	2	0.08
A21N018	5	21	0.07	AT4G17500	AT5G47220	2	0.1
A22N037	5	21	0.07	AT4G25470	AT5G51990	5	0.14
A22N038	5	21	0.07	AT4G25480	AT5G51990	5	0.15
A22N039	5	21	0.07	AT4G25490	AT5G52020	5	0.26
A22N040	5	21	0.07	AT4G25490	AT5G51990	5	0.11
A24N015	5	21	0.07	AT5G11060	AT5G25220	2	0.09
S01N005	5	21	0.07	AT1G03800	AT5G44210	2	0.51
A01N051	6	28	6.08E-011	AT1G02620	AT4G02080	2	0.04
A02N059	6	28	6.08E-011	AT1G05810	AT2G31680	2	0.05
A02N164	6	28	6.08E-011	AT1G08410	AT2G27200	2	0.18
A03N011	6	28	6.08E-011	AT1G09180	AT1G56330	2	0.05
A05N125	6	28	6.08E-011	AT1G17470	AT1G72660	2	0.05
A05N168	6	28	6.08E-011	AT1G18200	AT1G73640	2	0.21
A05N253	6	28	6.08E-011	AT1G20090	AT1G75840	2	0.03
A06N011	6	28	6.08E-011	AT1G28550	AT2G33870	2	0.07
A07N031	6	28	6.08E-011	AT1G33970	AT4G09950	4	0.29
A07N032	6	28	6.08E-011	AT1G33970	AT4G09930	4	0.28
A07N033	6	28	6.08E-011	AT1G33970	AT4G09940	4	0.33
A08N047	6	28	6.08E-011	AT1G49300	AT3G18820	2	0.06
A08N151	6	28	6.08E-011	AT1G52280	AT3G16100	2	0.03
A10N086	6	28	6.08E-011	AT2G17800	AT4G35950	2	0.02
A10N255	6	28	6.08E-011	AT2G22290	AT4G39890	2	0.08
A12N100	6	28	6.08E-011	AT3G03120	AT5G17060	2	0.07
A12N181	6	28	6.08E-011	AT3G05310	AT5G27540	2	0.27
A14N054	6	28	6.08E-011	AT3G09900	AT5G03520	2	0.05
A14N055	6	28	6.08E-011	AT3G09910	AT5G03530	2	0.15
A18N040	6	28	6.08E-011	AT3G46060	AT5G59840	2	0.02
A18N074	6	28	6.08E-011	AT3G46830	AT5G59150	2	0.05
A19N014	6	28	6.08E-011	AT3G49860	AT5G67560	3	0.22
A19N015	6	28	6.08E-011	AT3G49870	AT5G67560	3	0.03
A21N020	6	28	6.08E-011	AT4G17530	AT5G47200	2	0.01
A21N072	6	28	6.08E-011	AT4G18800	AT5G45750	2	0.1
A21N104	6	28	6.08E-011	AT4G19640	AT5G45130	2	0.1
A23N057	6	28	6.08E-011	AT5G10260	AT5G64990	2	0.23
S06N017	6	28	6.08E-011	AT3G48040	AT5G62880	2	0.1
A02N007	7	28	0.03	AT1G04510	AT2G33340	2	0.16
A03N084	7	28	0.03	AT1G11160	AT1G61210	3	0.36
A03N125	7	28	0.03	AT1G12220	AT1G62630	2	0.21
A05N023	7	28	0.03	AT1G15850	AT1G80670	2	0.33
A05N035	7	28	0.03	AT1G16030	AT1G79930	3	0.17
A05N036	7	28	0.03	AT1G16030	AT1G79920	3	0.16
A05N273	7	28	0.03	AT1G20540	AT1G76260	2	0.14
A08N028	7	28	0.03	AT1G48630	AT3G18130	2	0.06
A08N049	7	28	0.03	AT1G49450	AT3G18950	2	0.12
A08N071	7	28	0.03	AT1G49910	AT3G19590	2	0.11
A08N112	7	28	0.03	AT1G51560	AT3G21140	2	0.2
A08N161	7	28	0.03	AT1G52660	AT3G15700	2	0.1
A08N166	7	28	0.03	AT1G52730	AT3G15610	2	0.07
A10N398	7	28	0.03	AT2G26060	AT4G32990	2	0.27
A11N033	7	28	0.03	AT2G37160	AT3G53390	2	0.08
A14N003	7	28	0.03	AT3G08850	AT5G01770	2	0.15
A14N032	7	28	0.03	AT3G09440	AT5G02500	3	0.03
A14N033	7	28	0.03	AT3G09440	AT5G02490	3	0.03
A15N004	7	28	0.03	AT3G16650	AT4G15900	2	0.18
A20N041	7	28	0.03	AT4G05410	AT4G21130	2	0.23
A21N082	7	28	0.03	AT4G19060	AT5G45490	3	0.26
A21N083	7	28	0.03	AT4G19060	AT5G45440	3	0.28
A22N002	7	28	0.03	AT4G24280	AT5G49910	2	0.07
A22N017	7	28	0.03	AT4G24970	AT5G50780	2	0.22
A22N111	7	28	0.03	AT4G26780	AT5G55200	2	0.34
A26N032	7	28	0.03	AT5G07660	AT5G61460	2	0.3
S01N023	7	28	0.03	AT1G04140	AT5G43930	2	0.19
S02N006	7	28	0.03	AT1G12910	AT3G26640	2	0.02
A03N070	8	23	0	AT1G10850	AT1G60630	2	0
A03N135	8	23	0	AT1G12460	AT1G62950	2	0.17
A04N032	8	23	0	AT1G14390	AT2G02780	2	0.23
A05N147	8	23	0	AT1G17750	AT1G73080	3	0.36
A05N492	8	23	0	AT1G27190	AT1G69990	2	0.1
A08N019	8	23	0	AT1G48480	AT3G17840	2	0.14
A08N046	8	23	0	AT1G49270	AT3G18810	2	0.15
A08N091	8	23	0	AT1G50610	AT3G20190	2	0.08
A08N191	8	23	0	AT1G53420	AT3G14840	4	0.39
A08N203	8	23	0	AT1G53730	AT3G14350	2	0.15
A09N003	8	23	0	AT1G63430	AT5G41180	2	0.29
A10N015	8	23	0	AT2G15300	AT4G34220	2	0.25
A10N246	8	23	0	AT2G21940	AT4G39540	2	0.16
A10N291	8	23	0	AT2G23300	AT4G37250	2	0.17
A11N193	8	23	0	AT2G42290	AT3G57830	2	0.27
A12N031	8	23	0	AT3G01640	AT5G14470	2	0.17
A12N081	8	23	0	AT3G02880	AT5G16590	2	0.15
A17N007	8	23	0	AT3G42880	AT5G20690	2	0.19
A19N001	8	23	0	AT3G49670	AT5G65700	2	0.09
A19N029	8	23	0	AT3G50230	AT5G67200	2	0.22
A21N065	8	23	0	AT4G18640	AT5G45840	2	0.23
A21N120	8	23	0	AT4G20140	AT5G44700	2	0.2
A22N011	8	23	0	AT4G24810	AT5G50330	2	0.19
A03N080	9	26	0.9	AT1G11100	AT1G61140	2	0.3
A04N038	9	26	0.9	AT1G14460	AT2G02480	2	0.23
A05N166	9	26	0.9	AT1G18170	AT1G73655	2	0.34
A06N009	9	26	0.9	AT1G28350	AT2G33840	2	0.13
A08N004	9	26	0.9	AT1G48030	AT3G17240	2	0.04
A08N005	9	26	0.9	AT1G48030	AT3G17240	2	0.04
A10N001	9	26	0.9	AT2G14120	AT4G33650	2	0.15
A10N002	9	26	0.9	AT2G14120	AT4G33650	2	0.15
A10N294	9	26	0.9	AT2G23520	AT4G37100	2	0.08
A11N277	9	26	0.9	AT2G44590	AT3G60190	2	0.12
A12N195	9	26	0.9	AT3G05780	AT5G26860	3	0.2
A12N196	9	26	0.9	AT3G05790	AT5G26860	3	0.16
A14N066	9	26	0.9	AT3G10270	AT5G04130	3	0.09
A14N067	9	26	0.9	AT3G10270	AT5G04110	3	0.33
A16N052	9	26	0.9	AT3G28520	AT5G40010	6	0.25
A16N053	9	26	0.9	AT3G28540	AT5G40010	6	0.18
A16N055	9	26	0.9	AT3G28570	AT5G40000	4	0.17
A16N056	9	26	0.9	AT3G28580	AT5G40010	6	0.19
A16N057	9	26	0.9	AT3G28600	AT5G40000	4	0.13
A16N058	9	26	0.9	AT3G28610	AT5G40000	4	0.11
A17N001	9	26	0.9	AT3G42670	AT5G20420	2	0.17
A18N060	9	26	0.9	AT3G46580	AT5G59380	2	0.37
A21N073	9	26	0.9	AT4G18820	AT5G45720	2	0.14
A22N107	9	26	0.9	AT4G26710	AT5G55290	2	0.16
A22N136	9	26	0.9	AT4G27270	AT5G54500	2	0.06
S03N003	9	26	0.9	AT3G06010	AT5G19310	2	0.17
A01N034	10	76	5.66E-011	AT1G01750	AT4G00680	2	0.04
A01N070	10	76	5.66E-011	AT1G02980	AT4G02570	2	0.19
A01N083	10	76	5.66E-011	AT1G03440	AT4G03010	2	0.13
A01N090	10	76	5.66E-011	AT1G03670	AT4G03500	4	0.42
A01N091	10	76	5.66E-011	AT1G03670	AT4G03460	4	0.3
A02N001	10	76	5.66E-011	AT1G04450	AT2G33460	2	0.16
A02N050	10	76	5.66E-011	AT1G05640	AT2G31820	2	0.08
A03N090	10	76	5.66E-011	AT1G11250	AT1G61290	2	0.04
A04N053	10	76	5.66E-011	AT1G14840	AT2G01750	2	0.11
A05N050	10	76	5.66E-011	AT1G16240	AT1G79590	3	0.11
A05N348	10	76	5.66E-011	AT1G22300	AT1G78220	2	0.36
A05N429	10	76	5.66E-011	AT1G24150	AT1G70140	2	0.13
A05N443	10	76	5.66E-011	AT1G24764	AT1G68060	2	0.1
A05N469	10	76	5.66E-011	AT1G26600	AT1G69320	2	0.3
A06N002	10	76	5.66E-011	AT1G28070	AT2G33510	2	0.24
A06N066	10	76	5.66E-011	AT1G31340	AT2G35635	2	0.02
A07N044	10	76	5.66E-011	AT1G35160	AT4G09000	2	0.05
A08N023	10	76	5.66E-011	AT1G48540	AT3G17920	2	0.25
A08N062	10	76	5.66E-011	AT1G49750	AT3G19320	2	0.18
A08N156	10	76	5.66E-011	AT1G52410	AT3G15950	3	0.32
A08N223	10	76	5.66E-011	AT1G54090	AT3G14090	2	0.17
A09N038	10	76	5.66E-011	AT1G65010	AT5G41790	3	0.17
A10N027	10	76	5.66E-011	AT2G16200	AT4G34450	2	0.26
A10N041	10	76	5.66E-011	AT2G16700	AT4G34970	2	0.1
A10N066	10	76	5.66E-011	AT2G17390	AT4G35450	2	0.19
A10N068	10	76	5.66E-011	AT2G17440	AT4G35470	2	0.24
A10N127	10	76	5.66E-011	AT2G18860	AT4G30240	2	0.29
A10N145	10	76	5.66E-011	AT2G19330	AT4G29880	2	0.16
A10N166	10	76	5.66E-011	AT2G19760	AT4G29350	2	0.07
A10N167	10	76	5.66E-011	AT2G19770	AT4G29340	2	0.09
A10N168	10	76	5.66E-011	AT2G19780	AT4G29240	2	0.21
A10N279	10	76	5.66E-011	AT2G22860	AT4G37720	2	0.37
A11N010	10	76	5.66E-011	AT2G36170	AT3G52590	2	0.01
A11N086	10	76	5.66E-011	AT2G39380	AT3G55150	2	0.21
A11N124	10	76	5.66E-011	AT2G40450	AT3G56230	2	0.44
A11N164	10	76	5.66E-011	AT2G41370	AT3G57130	2	0.08
A11N171	10	76	5.66E-011	AT2G41740	AT3G57410	2	0.18
A11N297	10	76	5.66E-011	AT2G45170	AT3G60640	2	0.09
A11N335	10	76	5.66E-011	AT2G46260	AT3G61600	2	0.06
A11N361	10	76	5.66E-011	AT2G47110	AT3G62250	2	0.03
A12N063	10	76	5.66E-011	AT3G02520	AT5G16050	2	0.03
A12N193	10	76	5.66E-011	AT3G05710	AT5G26980	2	0.09
A13N027	10	76	5.66E-011	AT3G07540	AT5G48360	2	0.39
A14N115	10	76	5.66E-011	AT3G11330	AT5G05850	2	0.15
A17N017	10	76	5.66E-011	AT3G43700	AT5G21010	2	0.18
A17N018	10	76	5.66E-011	AT3G43740	AT5G21090	2	0.2
A17N019	10	76	5.66E-011	AT3G44110	AT5G22060	2	0.08
A18N033	10	76	5.66E-011	AT3G45990	AT5G59890	5	0.53
A18N034	10	76	5.66E-011	AT3G46000	AT5G59890	5	0.18
A18N035	10	76	5.66E-011	AT3G46010	AT5G59890	5	0.06
A18N036	10	76	5.66E-011	AT3G46010	AT5G59880	5	0.17
A19N007	10	76	5.66E-011	AT3G49750	AT5G65830	2	0.11
A19N008	10	76	5.66E-011	AT3G49780	AT5G65870	2	0.25
A19N054	10	76	5.66E-011	AT3G50960	AT5G66410	2	0.05
A20N005	10	76	5.66E-011	AT4G04210	AT4G22150	2	0.12
A20N060	10	76	5.66E-011	AT4G11260	AT4G23570	2	0.23
A20N066	10	76	5.66E-011	AT4G11380	AT4G23460	2	0.06
A21N034	10	76	5.66E-011	AT4G17730	AT5G46860	2	0.1
A21N071	10	76	5.66E-011	AT4G18760	AT5G45770	2	0.23
A21N080	10	76	5.66E-011	AT4G19050	AT5G45550	3	0.07
A21N081	10	76	5.66E-011	AT4G19050	AT5G45510	3	0.22
A21N097	10	76	5.66E-011	AT4G19470	AT5G45200	2	0.29
A21N105	10	76	5.66E-011	AT4G19660	AT5G45110	2	0.12
A22N046	10	76	5.66E-011	AT4G25590	AT5G52360	2	0.03
A22N106	10	76	5.66E-011	AT4G26700	AT5G55400	2	0.11
A22N113	10	76	5.66E-011	AT4G26840	AT5G55170	3	0.16
A22N114	10	76	5.66E-011	AT4G26840	AT5G55160	3	0.14
A23N068	10	76	5.66E-011	AT5G10450	AT5G65430	2	0.06
A24N027	10	76	5.66E-011	AT5G11440	AT5G25540	2	0.27
A26N011	10	76	5.66E-011	AT5G07220	AT5G62100	2	0.28
A26N042	10	76	5.66E-011	AT5G07840	AT5G61230	2	0.1
A26N043	10	76	5.66E-011	AT5G07880	AT5G61210	2	0.21
S02N009	10	76	5.66E-011	AT1G12970	AT3G26500	2	0.22
S02N030	10	76	5.66E-011	AT1G13230	AT3G25670	2	0.27
S03N015	10	76	5.66E-011	AT3G06190	AT5G19000	2	0.16
S06N009	10	76	5.66E-011	AT3G47690	AT5G62500	2	0.15
A01N011	11	28	0.9	AT1G01340	AT4G01010	2	0.12
A01N052	11	28	0.9	AT1G02650	AT4G02100	2	0.25
A03N046	11	28	0.9	AT1G10350	AT1G59725	2	0.1
A05N074	11	28	0.9	AT1G16680	AT1G79030	2	0.11
A05N136	11	28	0.9	AT1G17600	AT1G72840	4	0.37
A05N137	11	28	0.9	AT1G17600	AT1G72860	4	0.52
A05N299	11	28	0.9	AT1G21080	AT1G76700	2	0.16
A05N411	11	28	0.9	AT1G23490	AT1G70490	2	0.02
A05N439	11	28	0.9	AT1G24510	AT1G67760	2	0.22
A08N056	11	28	0.9	AT1G49620	AT3G19150	2	0.43
A08N253	11	28	0.9	AT1G55490	AT3G13470	2	0.08
A10N090	11	28	0.9	AT2G17880	AT4G36040	2	0.22
A10N190	11	28	0.9	AT2G20550	AT4G28480	3	0.21
A10N191	11	28	0.9	AT2G20560	AT4G28480	3	0.04
A10N230	11	28	0.9	AT2G21510	AT4G39150	2	0.15
A10N258	11	28	0.9	AT2G22360	AT4G39960	2	0.09
A11N184	11	28	0.9	AT2G42080	AT3G58020	2	0.44
A11N363	11	28	0.9	AT2G47170	AT3G62290	2	0.01
A11N367	11	28	0.9	AT2G47440	AT3G62570	2	0.09
A12N062	11	28	0.9	AT3G02510	AT5G16040	2	0.11
A12N064	11	28	0.9	AT3G02530	AT5G16070	2	0.02
A12N162	11	28	0.9	AT3G04980	AT5G27240	3	0.52
A14N009	11	28	0.9	AT3G08910	AT5G01390	2	0.06
A14N045	11	28	0.9	AT3G09700	AT5G03030	2	0.15
A14N146	11	28	0.9	AT3G12170	AT5G06910	2	0.2
A22N087	11	28	0.9	AT4G26450	AT5G56210	2	0.32
A23N021	11	28	0.9	AT5G09540	AT5G64360	2	0.32
S03N022	11	28	0.9	AT3G06340	AT5G18750	6	0.33
A02N156	12	20	0.22	AT1G08065	AT2G28210	3	0.21
A02N157	12	20	0.22	AT1G08080	AT2G28210	3	0.2
A05N076	12	20	0.22	AT1G16700	AT1G79010	2	0.08
A05N121	12	20	0.22	AT1G17420	AT1G72520	2	0.09
A05N418	12	20	0.22	AT1G23730	AT1G70410	2	0.18
A08N258	12	20	0.22	AT1G55560	AT3G13400	2	0.07
A08N259	12	20	0.22	AT1G55570	AT3G13390	2	0.05
A10N240	12	20	0.22	AT2G21730	AT4G39330	3	0.15
A10N244	12	20	0.22	AT2G21890	AT4G39330	3	0.16
A12N024	12	20	0.22	AT3G01500	AT5G14740	2	0.15
A12N093	12	20	0.22	AT3G03080	AT5G17000	6	0.19
A12N094	12	20	0.22	AT3G03080	AT5G16960	6	0.2
A12N096	12	20	0.22	AT3G03080	AT5G16980	6	0.14
A12N097	12	20	0.22	AT3G03080	AT5G16990	6	0.17
A14N050	12	20	0.22	AT3G09820	AT5G03300	2	0.1
A14N106	12	20	0.22	AT3G11180	AT5G05600	2	0.13
A21N124	12	20	0.22	AT4G20210	AT5G44630	2	0.28
A23N031	12	20	0.22	AT5G09740	AT5G64610	2	0.07
A25N012	12	20	0.22	AT1G66200	AT5G37600	2	0.07
S01N019	12	20	0.22	AT1G04050	AT5G43990	3	0.29
A02N012	13	30	0.74	AT1G04600	AT2G33240	2	0.21
A02N096	13	30	0.74	AT1G06770	AT2G30580	2	0.21
A03N001	13	30	0.74	AT1G08730	AT1G54560	2	0.08
A03N144	13	30	0.74	AT1G12780	AT1G63180	2	0.07
A04N069	13	30	0.74	AT1G15100	AT2G01150	2	0.13
A05N078	13	30	0.74	AT1G16710	AT1G79000	3	0.19
A05N085	13	30	0.74	AT1G16890	AT1G78870	2	0
A05N300	13	30	0.74	AT1G21100	AT1G76790	5	0.15
A05N301	13	30	0.74	AT1G21110	AT1G76790	5	0.13
A05N302	13	30	0.74	AT1G21120	AT1G76790	5	0.12
A05N303	13	30	0.74	AT1G21130	AT1G76790	5	0.15
A05N369	13	30	0.74	AT1G22670	AT1G71980	2	0.37
A05N401	13	30	0.74	AT1G23260	AT1G70660	2	0.07
A05N478	13	30	0.74	AT1G26830	AT1G69670	2	0.08
A07N051	13	30	0.74	AT1G35625	AT4G09560	3	0.31
A07N052	13	30	0.74	AT1G35630	AT4G09560	3	0.35
A08N086	13	30	0.74	AT1G50410	AT3G20010	2	0.23
A10N065	13	30	0.74	AT2G17380	AT4G35410	2	0.1
A10N268	13	30	0.74	AT2G22680	AT4G37890	2	0.23
A10N282	13	30	0.74	AT2G22950	AT4G37640	2	0.04
A10N395	13	30	0.74	AT2G25850	AT4G32850	2	0.26
A11N008	13	30	0.74	AT2G36060	AT3G52560	2	0.08
A11N065	13	30	0.74	AT2G38620	AT3G54180	2	0.08
A11N073	13	30	0.74	AT2G38970	AT3G54780	2	0.19
A11N167	13	30	0.74	AT2G41560	AT3G57330	2	0.14
A12N191	13	30	0.74	AT3G05660	AT5G27060	2	0.41
A13N014	13	30	0.74	AT3G06930	AT5G49020	2	0.17
A20N047	13	30	0.74	AT4G10960	AT4G23920	2	0.07
A22N026	13	30	0.74	AT4G25230	AT5G51450	2	0.17
A22N132	13	30	0.74	AT4G27180	AT5G54670	2	0.14
A02N028	14	33	4.92E-011	AT1G05150	AT2G32450	2	0.09
A03N012	14	33	4.92E-011	AT1G09210	AT1G56340	2	0.06
A03N130	14	33	4.92E-011	AT1G12310	AT1G62820	2	0.02
A05N169	14	33	4.92E-011	AT1G18210	AT1G73630	2	0.08
A05N398	14	33	4.92E-011	AT1G23240	AT1G70680	4	0.22
A05N399	14	33	4.92E-011	AT1G23240	AT1G70670	4	0.21
A05N400	14	33	4.92E-011	AT1G23250	AT1G70670	4	0.19
A06N013	14	33	4.92E-011	AT1G29020	AT2G34030	3	0.32
A06N014	14	33	4.92E-011	AT1G29020	AT2G34020	3	0.32
A06N060	14	33	4.92E-011	AT1G30900	AT2G34940	2	0.17
A11N095	14	33	4.92E-011	AT2G39470	AT3G55330	2	0.45
A11N146	14	33	4.92E-011	AT2G41090	AT3G56800	4	0.4
A11N147	14	33	4.92E-011	AT2G41100	AT3G56800	4	0.21
A11N148	14	33	4.92E-011	AT2G41110	AT3G56800	4	0.01
A11N233	14	33	4.92E-011	AT2G43290	AT3G59450	3	0.56
A11N234	14	33	4.92E-011	AT2G43290	AT3G59440	3	0.16
A12N109	14	33	4.92E-011	AT3G03400	AT5G17470	3	0.26
A12N110	14	33	4.92E-011	AT3G03410	AT5G17470	3	0.38
A12N111	14	33	4.92E-011	AT3G03430	AT5G17480	2	0.06
A14N069	14	33	4.92E-011	AT3G10300	AT5G04170	2	0.17
A15N053	14	33	4.92E-011	AT3G22930	AT4G14640	2	0.1
A16N068	14	33	4.92E-011	AT3G29000	AT5G39670	2	0.21
A20N034	14	33	4.92E-011	AT4G05180	AT4G21280	2	0.15
A21N026	14	33	4.92E-011	AT4G17615	AT5G47100	2	0.06
A21N130	14	33	4.92E-011	AT4G20780	AT5G44460	2	0.08
A22N094	14	33	4.92E-011	AT4G26560	AT5G55990	3	0.16
A22N095	14	33	4.92E-011	AT4G26570	AT5G55990	3	0.05
A22N109	14	33	4.92E-011	AT4G26740	AT5G55240	2	0.15
A22N137	14	33	4.92E-011	AT4G27280	AT5G54490	2	0.14
A25N015	14	33	4.92E-011	AT1G66400	AT5G37770	2	0.27
A25N016	14	33	4.92E-011	AT1G66410	AT5G37780	2	0
A26N017	14	33	4.92E-011	AT5G07320	AT5G61810	2	0.15
S01N013	14	33	4.92E-011	AT1G03960	AT5G44090	2	0.19
A01N056	15	31	0.01	AT1G02750	AT4G02200	2	0.22
A02N065	15	31	0.01	AT1G05880	AT2G31510	3	0.26
A05N208	15	31	0.01	AT1G18970	AT1G74820	3	0.27
A05N209	15	31	0.01	AT1G18980	AT1G74820	3	0.28
A05N265	15	31	0.01	AT1G20340	AT1G76100	2	0.18
A05N356	15	31	0.01	AT1G22480	AT1G72230	2	0.29
A05N382	15	31	0.01	AT1G22990	AT1G71050	2	0.15
A05N383	15	31	0.01	AT1G23010	AT1G71040	2	0.09
A08N037	15	31	0.01	AT1G48940	AT3G18590	2	0.28
A08N174	15	31	0.01	AT1G53030	AT3G15352	2	0.18
A10N082	15	31	0.01	AT2G17730	AT4G35840	2	0.1
A10N197	15	31	0.01	AT2G20650	AT4G28370	2	0.17
A10N304	15	31	0.01	AT2G23630	AT4G37160	2	0.14
A10N319	15	31	0.01	AT2G23990	AT4G30590	2	0.22
A10N366	15	31	0.01	AT2G25060	AT4G31840	2	0.23
A11N042	15	31	0.01	AT2G37390	AT3G53530	2	0.29
A11N108	15	31	0.01	AT2G39900	AT3G55770	2	0.09
A11N117	15	31	0.01	AT2G40300	AT3G56090	2	0.12
A11N142	15	31	0.01	AT2G40990	AT3G56920	2	0.23
A11N282	15	31	0.01	AT2G44790	AT3G60280	3	0.38
A11N283	15	31	0.01	AT2G44790	AT3G60270	3	0.38
A11N315	15	31	0.01	AT2G45800	AT3G61230	2	0.1
A12N006	15	31	0.01	AT3G01070	AT5G15350	2	0.17
A13N028	15	31	0.01	AT3G07600	AT5G48290	2	0.22
A14N030	15	31	0.01	AT3G09390	AT5G02380	2	0.15
A15N033	15	31	0.01	AT3G22180	AT4G15080	2	0.23
A22N005	15	31	0.01	AT4G24630	AT5G50020	2	0.25
A22N027	15	31	0.01	AT4G25240	AT5G51480	2	0.18
A22N145	15	31	0.01	AT4G27520	AT5G53870	2	0.42
S03N011	15	31	0.01	AT3G06130	AT5G19090	2	0.15
S03N017	15	31	0.01	AT3G06250	AT5G18960	2	0.08
A01N082	16	77	2.18E-011	AT1G03370	AT4G03000	2	0.32
A03N060	16	77	2.18E-011	AT1G10650	AT1G60610	2	0.2
A03N143	16	77	2.18E-011	AT1G12760	AT1G63170	2	0.14
A04N019	16	77	2.18E-011	AT1G14200	AT2G03000	2	0.29
A04N025	16	77	2.18E-011	AT1G14260	AT2G02960	2	0.14
A05N102	16	77	2.18E-011	AT1G17145	AT1G78420	2	0.08
A05N162	16	77	2.18E-011	AT1G17970	AT1G73760	2	0.23
A05N181	16	77	2.18E-011	AT1G18470	AT1G73950	2	0.18
A05N198	16	77	2.18E-011	AT1G18760	AT1G74620	2	0.49
A05N217	16	77	2.18E-011	AT1G19310	AT1G74990	2	0.09
A05N237	16	77	2.18E-011	AT1G19680	AT1G75400	2	0.24
A05N284	16	77	2.18E-011	AT1G20823	AT1G76410	2	0.1
A05N358	16	77	2.18E-011	AT1G22500	AT1G72200	2	0.17
A05N359	16	77	2.18E-011	AT1G22510	AT1G72175	2	0.17
A06N059	16	77	2.18E-011	AT1G30860	AT2G34920	2	0.3
A06N080	16	77	2.18E-011	AT1G32530	AT2G35330	2	0.18
A07N024	16	77	2.18E-011	AT1G33480	AT4G10150	4	0.3
A07N025	16	77	2.18E-011	AT1G33480	AT4G10160	4	0.38
A07N046	16	77	2.18E-011	AT1G35330	AT4G09130	2	0.23
A08N182	16	77	2.18E-011	AT1G53190	AT3G15070	2	0.27
A08N204	16	77	2.18E-011	AT1G53820	AT3G14320	2	0.12
A08N252	16	77	2.18E-011	AT1G55390	AT3G13590	2	0.12
A08N257	16	77	2.18E-011	AT1G55530	AT3G13430	2	0.11
A09N014	16	77	2.18E-011	AT1G63840	AT5G41400	2	0.26
A10N019	16	77	2.18E-011	AT2G15530	AT4G34040	2	0.3
A10N026	16	77	2.18E-011	AT2G16090	AT4G34370	2	0.15
A10N069	16	77	2.18E-011	AT2G17450	AT4G35480	2	0.17
A10N120	16	77	2.18E-011	AT2G18650	AT4G30400	2	0.39
A10N122	16	77	2.18E-011	AT2G18670	AT4G30370	2	0.4
A10N172	16	77	2.18E-011	AT2G20030	AT4G28890	2	0.24
A10N229	16	77	2.18E-011	AT2G21500	AT4G39140	2	0.2
A10N269	16	77	2.18E-011	AT2G22690	AT4G37880	2	0.22
A11N137	16	77	2.18E-011	AT2G40830	AT3G56580	2	0.14
A11N182	16	77	2.18E-011	AT2G41980	AT3G58040	2	0.06
A11N183	16	77	2.18E-011	AT2G42030	AT3G58030	2	0.22
A11N267	16	77	2.18E-011	AT2G44330	AT3G60080	2	0.17
A11N331	16	77	2.18E-011	AT2G46160	AT3G61550	2	0.14
A11N372	16	77	2.18E-011	AT2G47560	AT3G62690	2	0.13
A12N049	16	77	2.18E-011	AT3G02290	AT5G15790	2	0.21
A12N052	16	77	2.18E-011	AT3G02340	AT5G15820	2	0.37
A12N118	16	77	2.18E-011	AT3G03550	AT5G17600	2	0.29
A12N177	16	77	2.18E-011	AT3G05200	AT5G27420	2	0.26
A13N019	16	77	2.18E-011	AT3G07200	AT5G48655	2	0.2
A13N031	16	77	2.18E-011	AT3G07780	AT5G48160	2	0.09
A14N047	16	77	2.18E-011	AT3G09760	AT5G03180	2	0.46
A14N048	16	77	2.18E-011	AT3G09770	AT5G03200	2	0.17
A14N099	16	77	2.18E-011	AT3G10910	AT5G05280	2	0.23
A17N012	16	77	2.18E-011	AT3G43430	AT5G20885	2	0.08
A18N019	16	77	2.18E-011	AT3G45470	AT5G60250	7	0.28
A18N022	16	77	2.18E-011	AT3G45540	AT5G60250	7	0.18
A18N023	16	77	2.18E-011	AT3G45570	AT5G60250	7	0.37
A18N024	16	77	2.18E-011	AT3G45580	AT5G60250	7	0.28
A18N030	16	77	2.18E-011	AT3G45840	AT5G59940	2	0.3
A18N063	16	77	2.18E-011	AT3G46620	AT5G59550	2	0.14
A18N084	16	77	2.18E-011	AT3G47160	AT5G58787	2	0.08
A21N030	16	77	2.18E-011	AT4G17680	AT5G47050	2	0.34
A21N044	16	77	2.18E-011	AT4G17920	AT5G46650	2	0.24
A21N106	16	77	2.18E-011	AT4G19700	AT5G45100	2	0.15
A22N083	16	77	2.18E-011	AT4G26400	AT5G56340	2	0.1
A22N096	16	77	2.18E-011	AT4G26580	AT5G55970	2	0.15
A22N160	16	77	2.18E-011	AT4G27880	AT5G53360	2	0.06
A23N009	16	77	2.18E-011	AT5G08750	AT5G63780	2	0.18
A24N003	16	77	2.18E-011	AT5G10650	AT5G24870	2	0.32
A25N020	16	77	2.18E-011	AT1G66610	AT5G37890	7	0.3
A25N021	16	77	2.18E-011	AT1G66620	AT5G37870	7	0.3
A25N022	16	77	2.18E-011	AT1G66620	AT5G37890	7	0.21
A25N023	16	77	2.18E-011	AT1G66620	AT5G37900	7	0.32
A25N024	16	77	2.18E-011	AT1G66620	AT5G37910	7	0.2
A25N025	16	77	2.18E-011	AT1G66630	AT5G37910	7	0.43
A25N027	16	77	2.18E-011	AT1G66660	AT5G37930	3	0.5
S01N002	16	77	2.18E-011	AT1G03770	AT5G44280	2	0.27
S01N034	16	77	2.18E-011	AT1G04360	AT5G43420	2	0.2
S03N012	16	77	2.18E-011	AT3G06140	AT5G19080	2	0.23
S03N021	16	77	2.18E-011	AT3G06330	AT5G18760	2	0.28
S06N007	16	77	2.18E-011	AT3G47550	AT5G62460	2	0.12
S06N018	16	77	2.18E-011	AT3G48070	AT5G62910	2	0.11
S07N007	16	77	2.18E-011	AT5G12310	AT5G19430	2	0.22
A04N042	17	26	2.54E-011	AT1G14580	AT2G02070	3	0.14
A05N445	17	26	2.54E-011	AT1G25250	AT1G68130	2	0.18
A05N451	17	26	2.54E-011	AT1G25440	AT1G68520	2	0.18
A06N001	17	26	2.54E-011	AT1G28050	AT2G33500	2	0.21
A08N070	17	26	2.54E-011	AT1G49900	AT3G19580	2	0.35
A08N104	17	26	2.54E-011	AT1G51220	AT3G20880	2	0.11
A08N237	17	26	2.54E-011	AT1G55110	AT3G13810	2	0.23
A10N059	17	26	2.54E-011	AT2G17180	AT4G35280	2	0.24
A10N220	17	26	2.54E-011	AT2G21320	AT4G38960	2	0.16
A11N044	17	26	2.54E-011	AT2G37430	AT3G53600	2	0.22
A11N180	17	26	2.54E-011	AT2G41940	AT3G58070	2	0.18
A11N293	17	26	2.54E-011	AT2G45120	AT3G60580	2	0.2
A12N003	17	26	2.54E-011	AT3G01030	AT5G15480	2	0.26
A12N053	17	26	2.54E-011	AT3G02380	AT5G15850	3	0.22
A12N054	17	26	2.54E-011	AT3G02380	AT5G15840	3	0.32
A13N029	17	26	2.54E-011	AT3G07650	AT5G48250	2	0.14
A15N029	17	26	2.54E-011	AT3G21880	AT4G15250	2	0.23
A18N007	17	26	2.54E-011	AT3G45260	AT5G60470	2	0.26
A18N041	17	26	2.54E-011	AT3G46070	AT5G59820	4	0.21
A18N042	17	26	2.54E-011	AT3G46080	AT5G59820	4	0.12
A18N043	17	26	2.54E-011	AT3G46090	AT5G59820	4	0.23
A19N019	17	26	2.54E-011	AT3G49930	AT5G67450	2	0.23
A19N044	17	26	2.54E-011	AT3G50700	AT5G66730	2	0.12
A22N138	17	26	2.54E-011	AT4G27310	AT5G54470	2	0.21
A24N014	17	26	2.54E-011	AT5G10970	AT5G25160	2	0.19
S01N006	17	26	2.54E-011	AT1G03840	AT5G44160	2	0.12
A01N009	18	26	0.19	AT1G01160	AT4G00850	2	0.08
A04N039	18	26	0.19	AT1G14510	AT2G02470	2	0.12
A05N097	18	26	0.19	AT1G17040	AT1G78540	2	0.2
A05N200	18	26	0.19	AT1G18800	AT1G74560	2	0.08
A05N333	18	26	0.19	AT1G22070	AT1G77920	2	0.14
A08N059	18	26	0.19	AT1G49720	AT3G19290	2	0.26
A08N094	18	26	0.19	AT1G50640	AT3G20310	2	0.26
A08N200	18	26	0.19	AT1G53650	AT3G14450	2	0.19
A10N353	18	26	0.19	AT2G24570	AT4G31550	2	0.14
A11N213	18	26	0.19	AT2G42680	AT3G58680	2	0.04
A11N219	18	26	0.19	AT2G42830	AT3G58780	2	0.14
A12N150	18	26	0.19	AT3G04670	AT5G28650	2	0.12
A14N096	18	26	0.19	AT3G10820	AT5G05140	2	0.31
A14N107	18	26	0.19	AT3G11200	AT5G05610	2	0.14
A14N124	18	26	0.19	AT3G11450	AT5G06110	2	0.27
A15N011	18	26	0.19	AT3G16940	AT4G16150	2	0.17
A16N038	18	26	0.19	AT3G27920	AT5G40330	2	0.19
A16N070	18	26	0.19	AT3G29035	AT5G39610	2	0.17
A17N005	18	26	0.19	AT3G42790	AT5G20510	2	0.12
A19N013	18	26	0.19	AT3G49850	AT5G67580	2	0.24
A19N057	18	26	0.19	AT3G51060	AT5G66350	2	0.11
A20N042	18	26	0.19	AT4G05420	AT4G21100	2	0.08
A23N018	18	26	0.19	AT5G09410	AT5G64220	2	0.17
A23N042	18	26	0.19	AT5G10030	AT5G65210	2	0.07
S06N006	18	26	0.19	AT3G47500	AT5G62430	2	0.23
S06N021	18	26	0.19	AT3G48360	AT5G63160	2	0.09
A01N035	19	22	0	AT1G01790	AT4G00630	2	0.09
A01N046	19	22	0	AT1G02510	AT4G01840	2	0.35
A02N048	19	22	0	AT1G05580	AT2G31910	2	0.19
A02N103	19	22	0	AT1G06970	AT2G30240	2	0.14
A02N158	19	22	0	AT1G08150	AT2G28180	3	0.34
A02N159	19	22	0	AT1G08150	AT2G28170	3	0.32
A04N046	19	22	0	AT1G14660	AT2G01980	2	0.21
A05N060	19	22	0	AT1G16380	AT1G79400	2	0.23
A06N064	19	22	0	AT1G31120	AT2G35060	2	0.08
A09N017	19	22	0	AT1G64170	AT5G41610	2	0.2
A10N047	19	22	0	AT2G16800	AT4G35080	2	0.21
A10N137	19	22	0	AT2G19110	AT4G30110	3	0.21
A10N335	19	22	0	AT2G24240	AT4G30940	2	0.09
A11N362	19	22	0	AT2G47160	AT3G62270	2	0.07
A17N040	19	22	0	AT3G44900	AT5G22900	2	0.2
A17N041	19	22	0	AT3G44910	AT5G22910	4	0.23
A17N042	19	22	0	AT3G44920	AT5G22910	4	0.21
A17N043	19	22	0	AT3G44930	AT5G22910	4	0.24
A18N079	19	22	0	AT3G46900	AT5G59040	3	0.17
A18N080	19	22	0	AT3G46900	AT5G59030	3	0.21
A21N054	19	22	0	AT4G18160	AT5G46370	3	0.21
A21N055	19	22	0	AT4G18160	AT5G46360	3	0.36
A03N003	20	26	0	AT1G08930	AT1G54730	2	0.28
A05N059	20	26	0	AT1G16370	AT1G79410	2	0.17
A05N061	20	26	0	AT1G16390	AT1G79360	2	0.21
A05N227	20	26	0	AT1G19450	AT1G75220	2	0.07
A05N336	20	26	0	AT1G22150	AT1G78000	3	0.1
A05N337	20	26	0	AT1G22150	AT1G77990	3	0.22
A05N371	20	26	0	AT1G22710	AT1G71890	3	0.16
A05N372	20	26	0	AT1G22710	AT1G71880	3	0.15
A05N387	20	26	0	AT1G23080	AT1G70940	2	0.05
A08N080	20	26	0	AT1G50310	AT3G19940	3	0.09
A08N081	20	26	0	AT1G50310	AT3G19930	3	0.13
A08N224	20	26	0	AT1G54115	AT3G14070	2	0.18
A08N263	20	26	0	AT1G55720	AT3G13320	3	0.13
A08N264	20	26	0	AT1G55730	AT3G13320	3	0.13
A10N111	20	26	0	AT2G18480	AT4G36670	2	0.13
A10N116	20	26	0	AT2G18590	AT4G36790	2	0.23
A12N098	20	26	0	AT3G03090	AT5G17010	2	0.23
A12N172	20	26	0	AT3G05150	AT5G27360	5	0.16
A12N173	20	26	0	AT3G05160	AT5G27360	5	0.22
A12N174	20	26	0	AT3G05165	AT5G27360	5	0.29
A12N175	20	26	0	AT3G05165	AT5G27350	5	0.29
A12N206	20	26	0	AT3G05960	AT5G26250	3	0.07
A18N001	20	26	0	AT3G45060	AT5G60780	3	0.06
A18N002	20	26	0	AT3G45060	AT5G60770	3	0.13
A20N095	20	26	0	AT4G12030	AT4G22840	2	0.12
S08N005	20	26	0	AT2G35740	AT4G16480	2	0.1
A02N011	21	25	5.16E-011	AT1G04570	AT2G33280	2	0.21
A03N050	21	25	5.16E-011	AT1G10390	AT1G59660	2	0.29
A05N235	21	25	5.16E-011	AT1G19650	AT1G75370	2	0.26
A05N361	21	25	5.16E-011	AT1G22530	AT1G72160	3	0.27
A05N362	21	25	5.16E-011	AT1G22530	AT1G72150	3	0.21
A05N363	21	25	5.16E-011	AT1G22540	AT1G72140	3	0.24
A05N364	21	25	5.16E-011	AT1G22540	AT1G72130	3	0.17
A05N365	21	25	5.16E-011	AT1G22550	AT1G72120	3	0.15
A05N366	21	25	5.16E-011	AT1G22570	AT1G72120	3	0.21
A05N483	21	25	5.16E-011	AT1G27040	AT1G69850	2	0.14
A05N485	21	25	5.16E-011	AT1G27080	AT1G69870	3	0.16
A05N486	21	25	5.16E-011	AT1G27080	AT1G69860	3	0.1
A08N146	21	25	5.16E-011	AT1G52190	AT3G16180	2	0.16
A10N033	21	25	5.16E-011	AT2G16380	AT4G34580	2	0.16
A10N104	21	25	5.16E-011	AT2G18180	AT4G36490	2	0.19
A10N231	21	25	5.16E-011	AT2G21520	AT4G39170	2	0.09
A11N060	21	25	5.16E-011	AT2G37900	AT3G53960	2	0.17
A12N021	21	25	5.16E-011	AT3G01350	AT5G14940	2	0.19
A15N072	21	25	5.16E-011	AT3G23660	AT4G14160	2	0.12
A20N028	21	25	5.16E-011	AT4G05000	AT4G21560	2	0.03
A23N039	21	25	5.16E-011	AT5G09930	AT5G64840	2	0.1
A24N010	21	25	5.16E-011	AT5G10820	AT5G25050	3	0.28
A24N011	21	25	5.16E-011	AT5G10820	AT5G25040	3	0.14
S06N005	21	25	5.16E-011	AT3G47460	AT5G62410	2	0.18
S06N014	21	25	5.16E-011	AT3G47960	AT5G62680	2	0.11
A01N028	22	21	0	AT1G01620	AT4G00430	2	0.02
A03N056	22	21	0	AT1G10540	AT1G60030	2	0.21
A03N086	22	21	0	AT1G11180	AT1G61250	2	0.16
A05N152	22	21	0	AT1G17810	AT1G73190	2	0.1
A08N014	22	21	0	AT1G48370	AT3G17650	2	0.13
A08N145	22	21	0	AT1G52180	AT3G16240	2	0.33
A10N048	22	21	0	AT2G16850	AT4G35100	2	0.06
A10N232	22	21	0	AT2G21540	AT4G39180	2	0.15
A11N034	22	21	0	AT2G37170	AT3G53420	3	0.06
A11N035	22	21	0	AT2G37180	AT3G53420	3	0.08
A11N064	22	21	0	AT2G38100	AT3G54140	2	0.29
A11N074	22	21	0	AT2G39010	AT3G54820	2	0.16
A11N328	22	21	0	AT2G45960	AT3G61430	2	0.02
A12N142	22	21	0	AT3G04090	AT5G18290	2	0.27
A12N165	22	21	0	AT3G05020	AT5G27200	2	0.34
A15N101	22	21	0	AT3G25110	AT4G13050	2	0.16
A16N008	22	21	0	AT3G27020	AT5G41000	2	0.14
A21N005	22	21	0	AT4G17340	AT5G47450	2	0.06
A22N097	22	21	0	AT4G26590	AT5G55930	2	0.14
A22N153	22	21	0	AT4G27730	AT5G53520	3	0.09
A22N154	22	21	0	AT4G27730	AT5G53510	3	0.09
A03N032	23	20	0	AT1G09860	AT1G57990	4	0.28
A03N033	23	20	0	AT1G09860	AT1G57943	4	0.27
A03N034	23	20	0	AT1G09860	AT1G57980	4	0.4
A03N039	23	20	0	AT1G10010	AT1G58360	2	0.17
A03N100	23	20	0	AT1G11560	AT1G61790	2	0.27
A04N029	23	20	0	AT1G14360	AT2G02810	2	0.11
A05N242	23	20	0	AT1G19770	AT1G75470	2	0.28
A05N437	23	20	0	AT1G24400	AT1G67640	2	0.08
A06N004	23	20	0	AT1G28220	AT2G33750	3	0.19
A06N005	23	20	0	AT1G28230	AT2G33750	3	0.28
A10N136	23	20	0	AT2G19110	AT4G30120	3	0.17
A11N075	23	20	0	AT2G39130	AT3G54830	2	0.24
A11N107	23	20	0	AT2G39890	AT3G55740	2	0.12
A11N122	23	20	0	AT2G40420	AT3G56200	2	0.19
A11N231	23	20	0	AT2G43240	AT3G59360	2	0.13
A14N025	23	20	0	AT3G09330	AT5G02180	4	0.26
A14N026	23	20	0	AT3G09340	AT5G02180	4	0.25
A14N027	23	20	0	AT3G09340	AT5G02170	4	0.27
A18N046	23	20	0	AT3G46180	AT5G59740	2	0.08
A23N010	23	20	0	AT5G09220	AT5G63850	2	0.08
A01N072	24	74	1.81E-010	AT1G03050	AT4G02650	2	0.13
A01N073	24	74	1.81E-010	AT1G03060	AT4G02660	2	0.21
A01N074	24	74	1.81E-010	AT1G03070	AT4G02690	2	0.17
A02N019	24	74	1.81E-010	AT1G04810	AT2G32730	2	0.08
A02N090	24	74	1.81E-010	AT1G06680	AT2G30790	2	0.12
A02N107	24	74	1.81E-010	AT1G07025	AT2G30160	3	0.15
A02N108	24	74	1.81E-010	AT1G07030	AT2G30160	3	0.1
A02N122	24	74	1.81E-010	AT1G07280	AT2G29670	2	0.2
A03N009	24	74	1.81E-010	AT1G09155	AT1G56250	3	0.16
A03N010	24	74	1.81E-010	AT1G09155	AT1G56240	3	0.16
A03N128	24	74	1.81E-010	AT1G12270	AT1G62740	2	0.08
A03N140	24	74	1.81E-010	AT1G12710	AT1G63090	2	0.17
A04N040	24	74	1.81E-010	AT1G14530	AT2G02180	2	0.11
A04N056	24	74	1.81E-010	AT1G14910	AT2G01600	2	0.25
A05N028	24	74	1.81E-010	AT1G15940	AT1G80810	2	0.44
A05N086	24	74	1.81E-010	AT1G16900	AT1G78860	5	0.37
A05N087	24	74	1.81E-010	AT1G16900	AT1G78820	5	0.19
A05N088	24	74	1.81E-010	AT1G16900	AT1G78830	5	0.28
A05N089	24	74	1.81E-010	AT1G16900	AT1G78850	5	0.26
A05N099	24	74	1.81E-010	AT1G17100	AT1G78460	3	0.24
A05N100	24	74	1.81E-010	AT1G17100	AT1G78450	3	0.23
A05N171	24	74	1.81E-010	AT1G18260	AT1G73570	2	0.14
A05N269	24	74	1.81E-010	AT1G20450	AT1G76180	3	0.21
A05N294	24	74	1.81E-010	AT1G21000	AT1G76590	2	0.18
A05N444	24	74	1.81E-010	AT1G25240	AT1G68110	2	0.11
A06N015	24	74	1.81E-010	AT1G29030	AT2G34040	2	0.16
A06N033	24	74	1.81E-010	AT1G29910	AT2G34420	5	0.04
A06N034	24	74	1.81E-010	AT1G29920	AT2G34420	5	0.04
A06N035	24	74	1.81E-010	AT1G29930	AT2G34430	5	0.05
A06N036	24	74	1.81E-010	AT1G29930	AT2G34420	5	0.04
A08N138	24	74	1.81E-010	AT1G52030	AT3G16460	7	0.29
A08N142	24	74	1.81E-010	AT1G52040	AT3G16460	7	0.24
A08N155	24	74	1.81E-010	AT1G52410	AT3G15960	3	0.33
A08N188	24	74	1.81E-010	AT1G53300	AT3G14950	2	0.24
A10N192	24	74	1.81E-010	AT2G20580	AT4G28470	2	0.08
A10N245	24	74	1.81E-010	AT2G21910	AT4G39490	2	0.23
A10N348	24	74	1.81E-010	AT2G24440	AT4G31360	2	0.2
A10N354	24	74	1.81E-010	AT2G24590	AT4G31580	2	0.06
A10N369	24	74	1.81E-010	AT2G25130	AT4G31890	2	0.11
A10N378	24	74	1.81E-010	AT2G25290	AT4G32070	2	0.16
A10N380	24	74	1.81E-010	AT2G25310	AT4G32130	2	0.17
A10N383	24	74	1.81E-010	AT2G25430	AT4G32280	2	0.26
A11N043	24	74	1.81E-010	AT2G37400	AT3G53560	2	0.28
A11N191	24	74	1.81E-010	AT2G42230	AT3G57890	2	0.18
A11N208	24	74	1.81E-010	AT2G42580	AT3G58620	2	0.17
A11N228	24	74	1.81E-010	AT2G43160	AT3G59290	3	0.27
A11N279	24	74	1.81E-010	AT2G44650	AT3G60210	2	0.26
A11N308	24	74	1.81E-010	AT2G45560	AT3G61040	5	0.34
A11N317	24	74	1.81E-010	AT2G45820	AT3G61260	2	0.22
A11N360	24	74	1.81E-010	AT2G47090	AT3G62240	2	0.24
A12N023	24	74	1.81E-010	AT3G01450	AT5G14790	2	0.27
A12N082	24	74	1.81E-010	AT3G02890	AT5G16680	2	0.35
A12N156	24	74	1.81E-010	AT3G04830	AT5G28220	2	0.16
A13N006	24	74	1.81E-010	AT3G06670	AT5G49390	4	0.32
A14N011	24	74	1.81E-010	AT3G08940	AT5G01530	2	0.17
A14N028	24	74	1.81E-010	AT3G09350	AT5G02150	2	0.18
A14N035	24	74	1.81E-010	AT3G09490	AT5G02590	2	0.4
A15N050	24	74	1.81E-010	AT3G22840	AT4G14690	2	0.13
A15N079	24	74	1.81E-010	AT3G23800	AT4G14040	3	0.12
A15N080	24	74	1.81E-010	AT3G23800	AT4G14030	3	0.11
A18N088	24	74	1.81E-010	AT3G47300	AT5G58640	2	0.17
A20N105	24	74	1.81E-010	AT4G12400	AT4G22670	2	0.42
A21N003	24	74	1.81E-010	AT4G17270	AT5G47540	2	0.1
A21N042	24	74	1.81E-010	AT4G17900	AT5G46710	2	0.36
A21N099	24	74	1.81E-010	AT4G19520	AT5G45260	3	0.38
A21N107	24	74	1.81E-010	AT4G19840	AT5G45090	2	0.26
A21N108	24	74	1.81E-010	AT4G19850	AT5G45080	2	0.4
A22N067	24	74	1.81E-010	AT4G25940	AT5G57200	2	0.1
A22N089	24	74	1.81E-010	AT4G26480	AT5G56060	3	0.39
A22N163	24	74	1.81E-010	AT4G27910	AT5G53430	2	0.17
A23N045	24	74	1.81E-010	AT5G10090	AT5G65160	2	0.12
A23N065	24	74	1.81E-010	AT5G10410	AT5G65370	2	0.27
A26N045	24	74	1.81E-010	AT5G08000	AT5G61130	2	0.2
S03N016	24	74	1.81E-010	AT3G06210	AT5G18980	2	0.14
A03N115	25	29	1.85E-010	AT1G12090	AT1G62510	2	0.13
A05N153	25	29	1.85E-010	AT1G17820	AT1G73200	2	0.27
A05N172	25	29	1.85E-010	AT1G18280	AT1G73560	3	0.48
A05N173	25	29	1.85E-010	AT1G18280	AT1G73550	3	0.27
A08N032	25	29	1.85E-010	AT1G48750	AT3G18280	2	0.38
A10N382	25	29	1.85E-010	AT2G25350	AT4G32160	2	0.23
A11N058	25	29	1.85E-010	AT2G37870	AT3G53980	2	0.42
A14N001	25	29	1.85E-010	AT3G08770	AT5G01870	2	0.31
A15N030	25	29	1.85E-010	AT3G22120	AT4G15160	2	0.44
A15N049	25	29	1.85E-010	AT3G22810	AT4G14740	2	0.12
A15N064	25	29	1.85E-010	AT3G23270	AT4G14370	2	0.07
A20N111	25	29	1.85E-010	AT4G12500	AT4G22490	2	0.24
A20N112	25	29	1.85E-010	AT4G12520	AT4G22460	4	0.23
A20N113	25	29	1.85E-010	AT4G12550	AT4G22520	4	0.3
A20N114	25	29	1.85E-010	AT4G12550	AT4G22460	4	0.21
A21N006	25	29	1.85E-010	AT4G17350	AT5G47440	2	0.21
A21N079	25	29	1.85E-010	AT4G19040	AT5G45560	2	0.1
A22N128	25	29	1.85E-010	AT4G27140	AT5G54740	5	0.11
A22N129	25	29	1.85E-010	AT4G27150	AT5G54740	5	0.1
A22N130	25	29	1.85E-010	AT4G27160	AT5G54740	5	0.1
A22N131	25	29	1.85E-010	AT4G27170	AT5G54740	5	0.09
A23N017	25	29	1.85E-010	AT5G09370	AT5G64080	2	0.34
A25N031	25	29	1.85E-010	AT1G66850	AT5G38195	5	0.42
A25N032	25	29	1.85E-010	AT1G66850	AT5G38160	5	0.44
A25N033	25	29	1.85E-010	AT1G66850	AT5G38170	5	0.36
A25N034	25	29	1.85E-010	AT1G66850	AT5G38180	5	0.45
A26N003	25	29	1.85E-010	AT5G07120	AT5G58440	2	0.1
A26N012	25	29	1.85E-010	AT5G07230	AT5G62080	2	0.27
A26N015	25	29	1.85E-010	AT5G07300	AT5G61900	2	0.13
A05N062	26	35	1.80E-010	AT1G16400	AT1G79370	2	0.23
A08N089	26	35	1.80E-010	AT1G50520	AT3G20130	2	0.27
A08N090	26	35	1.80E-010	AT1G50560	AT3G20120	2	0.14
A10N257	26	35	1.80E-010	AT2G22330	AT4G39950	2	0.08
A10N286	26	35	1.80E-010	AT2G23190	AT4G37370	3	0.19
A10N287	26	35	1.80E-010	AT2G23220	AT4G37370	3	0.21
A10N370	26	35	1.80E-010	AT2G25160	AT4G31970	4	0.33
A10N371	26	35	1.80E-010	AT2G25160	AT4G31940	4	0.3
A10N372	26	35	1.80E-010	AT2G25160	AT4G31950	4	0.3
A11N307	26	35	1.80E-010	AT2G45550	AT3G61040	5	0.28
A11N309	26	35	1.80E-010	AT2G45570	AT3G61040	5	0.27
A11N310	26	35	1.80E-010	AT2G45580	AT3G61040	5	0.34
A11N343	26	35	1.80E-010	AT2G46660	AT3G61880	2	0.14
A14N081	26	35	1.80E-010	AT3G10560	AT5G04630	2	0.16
A14N082	26	35	1.80E-010	AT3G10570	AT5G04660	2	0.18
A20N100	26	35	1.80E-010	AT4G12300	AT4G22710	6	0.18
A20N101	26	35	1.80E-010	AT4G12300	AT4G22690	6	0.18
A20N102	26	35	1.80E-010	AT4G12310	AT4G22690	6	0.24
A20N103	26	35	1.80E-010	AT4G12320	AT4G22690	6	0.24
A20N104	26	35	1.80E-010	AT4G12330	AT4G22690	6	0.19
A25N050	26	35	1.80E-010	AT1G67110	AT5G38450	2	0.08
S02N015	26	35	1.80E-010	AT1G13080	AT3G26230	7	0.19
S02N016	26	35	1.80E-010	AT1G13080	AT3G26160	7	0.27
S02N017	26	35	1.80E-010	AT1G13080	AT3G26170	7	0.24
S02N018	26	35	1.80E-010	AT1G13080	AT3G26180	7	0.24
S02N019	26	35	1.80E-010	AT1G13080	AT3G26220	7	0.19
S02N020	26	35	1.80E-010	AT1G13090	AT3G26210	6	0.24
S02N021	26	35	1.80E-010	AT1G13100	AT3G26210	6	0.23
S02N022	26	35	1.80E-010	AT1G13110	AT3G26210	6	0.23
S02N023	26	35	1.80E-010	AT1G13110	AT3G26150	6	0.29
S02N024	26	35	1.80E-010	AT1G13110	AT3G26190	6	0.21
S02N027	26	35	1.80E-010	AT1G13140	AT3G26125	3	0.09
S02N028	26	35	1.80E-010	AT1G13150	AT3G26125	3	0.09
S05N005	26	35	1.80E-010	AT5G08250	AT5G23190	2	0.09
S06N026	26	35	1.80E-010	AT3G48520	AT5G63450	2	0.21
A01N057	27	67	5.14E-011	AT1G02780	AT4G02230	2	0.01
A02N004	27	67	5.14E-011	AT1G04480	AT2G33370	2	0
A02N163	27	67	5.14E-011	AT1G08360	AT2G27530	2	0.03
A03N023	27	67	5.14E-011	AT1G09590	AT1G57660	4	0.01
A03N026	27	67	5.14E-011	AT1G09690	AT1G57860	4	0.01
A03N027	27	67	5.14E-011	AT1G09690	AT1G57660	4	0.01
A05N183	27	67	5.14E-011	AT1G18540	AT1G74060	3	0.06
A05N184	27	67	5.14E-011	AT1G18540	AT1G74050	3	0.06
A05N402	27	67	5.14E-011	AT1G23290	AT1G70600	2	0.03
A05N479	27	67	5.14E-011	AT1G26880	AT1G69620	2	0.03
A07N017	27	67	5.14E-011	AT1G33120	AT4G10450	3	0.05
A07N018	27	67	5.14E-011	AT1G33140	AT4G10450	3	0.06
A07N037	27	67	5.14E-011	AT1G34030	AT4G09800	2	0.01
A08N048	27	67	5.14E-011	AT1G49400	AT3G18880	2	0.09
A08N152	27	67	5.14E-011	AT1G52300	AT3G16080	2	0.06
A10N095	27	67	5.14E-011	AT2G18020	AT4G36130	2	0.05
A10N163	27	67	5.14E-011	AT2G19720	AT4G29430	2	0.09
A10N164	27	67	5.14E-011	AT2G19730	AT4G29410	2	0.08
A10N165	27	67	5.14E-011	AT2G19750	AT4G29390	2	0.02
A10N234	27	67	5.14E-011	AT2G21580	AT4G39200	2	0.03
A11N009	27	67	5.14E-011	AT2G36160	AT3G52580	2	0.04
A11N023	27	67	5.14E-011	AT2G36620	AT3G53020	2	0.02
A11N036	27	67	5.14E-011	AT2G37190	AT3G53430	2	0.02
A11N050	27	67	5.14E-011	AT2G37600	AT3G53740	2	0.09
A11N087	27	67	5.14E-011	AT2G39390	AT3G55170	2	0.07
A11N126	27	67	5.14E-011	AT2G40510	AT3G56340	3	0.01
A11N129	27	67	5.14E-011	AT2G40590	AT3G56340	3	0.02
A11N175	27	67	5.14E-011	AT2G41840	AT3G57490	2	0.09
A11N211	27	67	5.14E-011	AT2G42650	AT3G58660	2	0.16
A11N216	27	67	5.14E-011	AT2G42740	AT3G58700	2	0.01
A11N235	27	67	5.14E-011	AT2G43460	AT3G59540	2	0.01
A11N312	27	67	5.14E-011	AT2G45710	AT3G61110	2	0.04
A11N373	27	67	5.14E-011	AT2G47610	AT3G62870	2	0.01
A12N009	27	67	5.14E-011	AT3G01170	AT5G15260	2	0.22
A12N041	27	67	5.14E-011	AT3G02080	AT5G15520	2	0.04
A12N067	27	67	5.14E-011	AT3G02560	AT5G16130	2	0.08
A12N143	27	67	5.14E-011	AT3G04230	AT5G18380	2	0.07
A12N159	27	67	5.14E-011	AT3G04920	AT5G28060	2	0.02
A12N186	27	67	5.14E-011	AT3G05560	AT5G27770	2	0.04
A12N188	27	67	5.14E-011	AT3G05590	AT5G27850	2	0.03
A13N016	27	67	5.14E-011	AT3G07110	AT5G48760	2	0.1
A14N036	27	67	5.14E-011	AT3G09500	AT5G02610	2	0.07
A14N041	27	67	5.14E-011	AT3G09630	AT5G02870	2	0.05
A14N043	27	67	5.14E-011	AT3G09680	AT5G02960	2	0.02
A14N062	27	67	5.14E-011	AT3G10090	AT5G03850	2	0
A14N086	27	67	5.14E-011	AT3G10610	AT5G04800	2	0.04
A15N008	27	67	5.14E-011	AT3G16780	AT4G16030	2	0.19
A15N035	27	67	5.14E-011	AT3G22230	AT4G15000	2	0.01
A15N069	27	67	5.14E-011	AT3G23390	AT4G14320	2	0
A15N098	27	67	5.14E-011	AT3G24830	AT4G13170	2	0.07
A16N050	27	67	5.14E-011	AT3G28500	AT5G40040	2	0.09
A18N039	27	67	5.14E-011	AT3G46040	AT5G59850	2	0.01
A19N017	27	67	5.14E-011	AT3G49910	AT5G67510	2	0.04
A21N021	27	67	5.14E-011	AT4G17560	AT5G47190	2	0.23
A21N051	27	67	5.14E-011	AT4G18100	AT5G46430	2	0.04
A21N070	27	67	5.14E-011	AT4G18730	AT5G45775	2	0
A22N053	27	67	5.14E-011	AT4G25740	AT5G52650	2	0.07
A22N065	27	67	5.14E-011	AT4G25890	AT5G57290	2	0.17
A22N077	27	67	5.14E-011	AT4G26230	AT5G56710	2	0.02
A23N033	27	67	5.14E-011	AT5G09770	AT5G64650	2	0.04
A26N002	27	67	5.14E-011	AT5G07090	AT5G58420	2	0.01
S01N029	27	67	5.14E-011	AT1G04270	AT5G43640	2	0.06
S03N020	27	67	5.14E-011	AT3G06320	AT5G18790	2	0
S04N007	27	67	5.14E-011	AT3G48930	AT5G23740	2	0.05
S04N009	27	67	5.14E-011	AT3G48960	AT5G23900	3	0.09
S04N011	27	67	5.14E-011	AT3G49010	AT5G23900	3	0.05
S06N001	27	67	5.14E-011	AT3G47370	AT5G62300	2	0.01
A03N063	28	21	5.11E-011	AT1G10770	AT1G60760	2	0.21
A04N055	28	21	5.11E-011	AT1G14890	AT2G01610	2	0.21
A05N155	28	21	5.11E-011	AT1G17860	AT1G73325	3	0.39
A05N156	28	21	5.11E-011	AT1G17860	AT1G73260	3	0.41
A05N396	28	21	5.11E-011	AT1G23205	AT1G70720	2	0.17
A05N406	28	21	5.11E-011	AT1G23350	AT1G70540	2	0.21
A08N001	28	21	5.11E-011	AT1G47960	AT3G17140	2	0.32
A08N002	28	21	5.11E-011	AT1G48010	AT3G17220	3	0.37
A08N003	28	21	5.11E-011	AT1G48020	AT3G17220	3	0.6
A08N273	28	21	5.11E-011	AT1G56100	AT3G12880	2	0.34
A11N358	28	21	5.11E-011	AT2G47050	AT3G62180	5	0.28
A11N377	28	21	5.11E-011	AT2G47670	AT3G62820	2	0.29
A12N075	28	21	5.11E-011	AT3G02770	AT5G16450	2	0.04
A22N006	28	21	5.11E-011	AT4G24640	AT5G50070	4	0.49
A22N007	28	21	5.11E-011	AT4G24640	AT5G50030	4	0.43
A22N008	28	21	5.11E-011	AT4G24640	AT5G50040	4	0.62
A22N028	28	21	5.11E-011	AT4G25250	AT5G51520	2	0.21
S04N015	28	21	5.11E-011	AT3G49330	AT5G24370	2	0.35
S06N002	28	21	5.11E-011	AT3G47380	AT5G62360	4	0.38
S06N003	28	21	5.11E-011	AT3G47380	AT5G62340	4	0.65
S06N004	28	21	5.11E-011	AT3G47380	AT5G62350	4	0.18
A05N139	29	23	0	AT1G17615	AT1G72950	7	0.16
A05N140	29	23	0	AT1G17615	AT1G72890	7	0.23
A05N141	29	23	0	AT1G17615	AT1G72900	7	0.32
A05N142	29	23	0	AT1G17615	AT1G72910	7	0.28
A05N143	29	23	0	AT1G17615	AT1G72920	7	0.39
A05N144	29	23	0	AT1G17615	AT1G72940	7	0.29
A05N250	29	23	0	AT1G19970	AT1G75760	2	0.11
A08N079	29	23	0	AT1G50280	AT3G19850	2	0.37
A08N167	29	23	0	AT1G52770	AT3G15570	2	0.26
A09N035	29	23	0	AT1G64610	AT5G42010	2	0.17
A10N213	29	23	0	AT2G21190	AT4G38790	2	0.11
A10N283	29	23	0	AT2G23050	AT4G37590	2	0.19
A10N332	29	23	0	AT2G24150	AT4G30850	2	0.25
A12N117	29	23	0	AT3G03510	AT5G17580	2	0.36
A16N072	29	23	0	AT3G29100	AT5G39510	3	0.16
A19N050	29	23	0	AT3G50840	AT5G66560	2	0.23
A20N064	29	23	0	AT4G11340	AT4G23510	2	0.16
A20N090	29	23	0	AT4G11920	AT4G22910	2	0.12
A21N098	29	23	0	AT4G19510	AT5G45250	3	0.23
A21N101	29	23	0	AT4G19530	AT5G45250	3	0.44
A21N111	29	23	0	AT4G19920	AT5G45000	4	0.26
A21N112	29	23	0	AT4G19920	AT5G44910	4	0.45
A21N113	29	23	0	AT4G19920	AT5G44920	4	0.5
A01N055	30	38	7.90E-011	AT1G02720	AT4G02130	2	0.14
A01N087	30	38	7.90E-011	AT1G03520	AT4G03340	2	0.11
A02N030	30	38	7.90E-011	AT1G05170	AT2G32430	2	0.1
A02N046	30	38	7.90E-011	AT1G05570	AT2G31960	2	0.06
A02N053	30	38	7.90E-011	AT1G05680	AT2G31750	4	0.25
A03N015	30	38	7.90E-011	AT1G09350	AT1G56600	2	0.11
A04N015	30	38	7.90E-011	AT1G14070	AT2G03210	4	0.22
A04N016	30	38	7.90E-011	AT1G14070	AT2G03220	4	0.15
A04N017	30	38	7.90E-011	AT1G14100	AT2G03220	4	0.17
A05N093	30	38	7.90E-011	AT1G16980	AT1G78580	3	0.19
A05N094	30	38	7.90E-011	AT1G17000	AT1G78580	3	0.2
A05N331	30	38	7.90E-011	AT1G22015	AT1G77810	2	0.17
A05N350	30	38	7.90E-011	AT1G22340	AT1G78270	6	0.23
A05N351	30	38	7.90E-011	AT1G22360	AT1G78270	6	0.18
A05N352	30	38	7.90E-011	AT1G22370	AT1G78270	6	0.22
A05N353	30	38	7.90E-011	AT1G22380	AT1G78270	6	0.14
A05N354	30	38	7.90E-011	AT1G22400	AT1G78270	6	0.14
A05N431	30	38	7.90E-011	AT1G24170	AT1G70090	2	0.13
A08N058	30	38	7.90E-011	AT1G49710	AT3G19280	2	0.16
A08N175	30	38	7.90E-011	AT1G53100	AT3G15350	2	0.17
A08N187	30	38	7.90E-011	AT1G53290	AT3G14960	2	0.14
A10N016	30	38	7.90E-011	AT2G15480	AT4G34131	3	0.21
A10N017	30	38	7.90E-011	AT2G15490	AT4G34131	3	0.18
A10N243	30	38	7.90E-011	AT2G21770	AT4G39350	2	0.09
A10N355	30	38	7.90E-011	AT2G24630	AT4G31590	2	0.1
A10N379	30	38	7.90E-011	AT2G25300	AT4G32120	2	0.17
A10N386	30	38	7.90E-011	AT2G25540	AT4G32410	2	0.11
A12N004	30	38	7.90E-011	AT3G01040	AT5G15470	2	0.08
A12N030	30	38	7.90E-011	AT3G01620	AT5G14480	2	0.11
A12N047	30	38	7.90E-011	AT3G02230	AT5G15650	2	0.04
A12N091	30	38	7.90E-011	AT3G03050	AT5G16910	2	0.06
A15N014	30	38	7.90E-011	AT3G21560	AT4G15500	4	0.19
A15N015	30	38	7.90E-011	AT3G21560	AT4G15480	4	0.22
A15N016	30	38	7.90E-011	AT3G21560	AT4G15490	4	0.16
A17N010	30	38	7.90E-011	AT3G43190	AT5G20830	2	0.06
A19N047	30	38	7.90E-011	AT3G50740	AT5G66690	2	0.24
A23N036	30	38	7.90E-011	AT5G09870	AT5G64740	2	0.05
S08N003	30	38	7.90E-011	AT2G35710	AT4G16600	3	0.19
A01N015	31	42	7.96E-011	AT1G01390	AT4G01070	3	0.25
A01N016	31	42	7.96E-011	AT1G01420	AT4G01070	3	0.22
A01N024	31	42	7.96E-011	AT1G01570	AT4G00300	2	0.2
A02N051	31	42	7.96E-011	AT1G05670	AT2G31790	4	0.29
A02N052	31	42	7.96E-011	AT1G05680	AT2G31790	4	0.29
A02N115	31	42	7.96E-011	AT1G07240	AT2G29750	7	0.26
A02N116	31	42	7.96E-011	AT1G07240	AT2G29710	7	0.24
A02N117	31	42	7.96E-011	AT1G07240	AT2G29730	7	0.29
A02N118	31	42	7.96E-011	AT1G07250	AT2G29740	7	0.3
A02N119	31	42	7.96E-011	AT1G07260	AT2G29750	7	0.28
A02N120	31	42	7.96E-011	AT1G07260	AT2G29740	7	0.27
A03N005	31	42	7.96E-011	AT1G08990	AT1G54940	2	0.18
A05N194	31	42	7.96E-011	AT1G18690	AT1G74380	2	0.09
A05N240	31	42	7.96E-011	AT1G19710	AT1G75420	2	0.2
A08N157	31	42	7.96E-011	AT1G52420	AT3G15940	2	0.18
A10N115	31	42	7.96E-011	AT2G18570	AT4G36770	2	0.33
A11N026	31	42	7.96E-011	AT2G36770	AT3G53160	2	0.21
A11N027	31	42	7.96E-011	AT2G36800	AT3G53150	2	0.08
A14N013	31	42	7.96E-011	AT3G09020	AT5G01250	2	0.2
A14N116	31	42	7.96E-011	AT3G11340	AT5G05900	6	0.28
A14N117	31	42	7.96E-011	AT3G11340	AT5G05860	6	0.18
A14N118	31	42	7.96E-011	AT3G11340	AT5G05870	6	0.15
A14N119	31	42	7.96E-011	AT3G11340	AT5G05880	6	0.23
A14N120	31	42	7.96E-011	AT3G11340	AT5G05890	6	0.3
A15N022	31	42	7.96E-011	AT3G21750	AT4G15280	8	0.25
A15N023	31	42	7.96E-011	AT3G21760	AT4G15280	8	0.19
A15N024	31	42	7.96E-011	AT3G21780	AT4G15260	8	0.17
A15N025	31	42	7.96E-011	AT3G21790	AT4G15280	8	0.18
A15N026	31	42	7.96E-011	AT3G21790	AT4G15260	8	0.14
A15N027	31	42	7.96E-011	AT3G21790	AT4G15270	8	0.28
A15N028	31	42	7.96E-011	AT3G21800	AT4G15260	8	0.08
A18N065	31	42	7.96E-011	AT3G46650	AT5G59590	7	0.23
A18N066	31	42	7.96E-011	AT3G46660	AT5G59580	2	0.18
A18N067	31	42	7.96E-011	AT3G46670	AT5G59590	7	0.27
A18N068	31	42	7.96E-011	AT3G46680	AT5G59590	7	0.23
A18N069	31	42	7.96E-011	AT3G46690	AT5G59590	7	0.25
A18N070	31	42	7.96E-011	AT3G46700	AT5G59590	7	0.31
A18N071	31	42	7.96E-011	AT3G46720	AT5G59590	7	0.28
A20N065	31	42	7.96E-011	AT4G11350	AT4G23490	2	0.11
A22N146	31	42	7.96E-011	AT4G27560	AT5G53990	4	0.24
A22N147	31	42	7.96E-011	AT4G27570	AT5G54060	4	0.25
A22N148	31	42	7.96E-011	AT4G27570	AT5G53990	4	0.23
A01N045	32	32	8.19E-011	AT1G02500	AT4G01850	2	0.03
A01N068	32	32	8.19E-011	AT1G02940	AT4G02520	5	0.21
A01N069	32	32	8.19E-011	AT1G02950	AT4G02520	5	0.19
A03N013	32	32	8.19E-011	AT1G09240	AT1G56430	2	0.11
A03N047	32	32	8.19E-011	AT1G10360	AT1G59670	4	0.31
A03N048	32	32	8.19E-011	AT1G10360	AT1G59700	4	0.24
A03N049	32	32	8.19E-011	AT1G10370	AT1G59700	4	0.29
A05N056	32	32	8.19E-011	AT1G16340	AT1G79500	2	0.05
A05N098	32	32	8.19E-011	AT1G17050	AT1G78510	2	0.11
A05N105	32	32	8.19E-011	AT1G17180	AT1G78320	8	0.18
A05N106	32	32	8.19E-011	AT1G17180	AT1G78340	8	0.11
A05N107	32	32	8.19E-011	AT1G17180	AT1G78360	8	0.09
A05N108	32	32	8.19E-011	AT1G17180	AT1G78370	8	0.14
A05N109	32	32	8.19E-011	AT1G17180	AT1G78380	8	0.09
A05N110	32	32	8.19E-011	AT1G17190	AT1G78380	8	0.14
A05N423	32	32	8.19E-011	AT1G23820	AT1G70310	2	0.1
A05N450	32	32	8.19E-011	AT1G25410	AT1G68460	2	0.24
A05N489	32	32	8.19E-011	AT1G27130	AT1G69930	4	0.16
A05N490	32	32	8.19E-011	AT1G27130	AT1G69920	4	0.12
A05N491	32	32	8.19E-011	AT1G27140	AT1G69920	4	0.21
A10N119	32	32	8.19E-011	AT2G18640	AT4G36810	4	0.22
A10N309	32	32	8.19E-011	AT2G23800	AT4G36810	4	0.17
A11N301	32	32	8.19E-011	AT2G45290	AT3G60750	2	0.09
A11N380	32	32	8.19E-011	AT2G47730	AT3G62760	2	0.12
A12N102	32	32	8.19E-011	AT3G03190	AT5G17220	2	0.28
A15N013	32	32	8.19E-011	AT3G21500	AT4G15560	2	0.07
A15N084	32	32	8.19E-011	AT3G23840	AT4G13840	2	0.4
A19N031	32	32	8.19E-011	AT3G50270	AT5G67150	6	0.28
A19N032	32	32	8.19E-011	AT3G50280	AT5G67160	6	0.27
A19N033	32	32	8.19E-011	AT3G50280	AT5G67150	6	0.25
A19N035	32	32	8.19E-011	AT3G50300	AT5G67150	6	0.35
S06N031	32	32	8.19E-011	AT3G48720	AT5G63560	2	0.18
A01N027	33	24	2.11E-005	AT1G01610	AT4G00400	3	0.06
A01N037	33	24	2.11E-005	AT1G02050	AT4G00040	2	0.17
A01N043	33	24	2.11E-005	AT1G02390	AT4G01950	2	0.19
A02N015	33	24	2.11E-005	AT1G04710	AT2G33150	2	0.11
A02N144	33	24	2.11E-005	AT1G07720	AT2G28630	2	0.07
A03N061	33	24	2.11E-005	AT1G10670	AT1G60810	2	0.05
A03N139	33	24	2.11E-005	AT1G12640	AT1G63050	2	0.13
A05N182	33	24	2.11E-005	AT1G18500	AT1G74040	2	0.1
A05N452	33	24	2.11E-005	AT1G25450	AT1G68530	2	0.05
A10N014	33	24	2.11E-005	AT2G15090	AT4G34250	2	0.16
A10N029	33	24	2.11E-005	AT2G16280	AT4G34520	3	0.13
A10N030	33	24	2.11E-005	AT2G16280	AT4G34510	3	0.04
A11N217	33	24	2.11E-005	AT2G42790	AT3G58750	3	0.1
A11N218	33	24	2.11E-005	AT2G42790	AT3G58740	3	0.21
A11N269	33	24	2.11E-005	AT2G44350	AT3G60100	2	0.13
A13N005	33	24	2.11E-005	AT3G06650	AT5G49460	2	0.03
A14N108	33	24	2.11E-005	AT3G11240	AT5G05700	2	0.29
A14N122	33	24	2.11E-005	AT3G11430	AT5G06090	2	0.15
A20N038	33	24	2.11E-005	AT4G05210	AT4G21220	2	0.26
A22N118	33	24	2.11E-005	AT4G26910	AT5G55070	2	0.15
S01N015	33	24	2.11E-005	AT1G03980	AT5G44070	2	0.15
S01N026	33	24	2.11E-005	AT1G04220	AT5G43760	2	0.08
S04N002	33	24	2.11E-005	AT3G48780	AT5G23670	3	0.08
S04N003	33	24	2.11E-005	AT3G48790	AT5G23670	3	0.24
A01N021	34	180	7.32E-011	AT1G01540	AT4G01330	2	0.05
A01N033	34	180	7.32E-011	AT1G01740	AT4G00710	2	0.13
A02N026	34	180	7.32E-011	AT1G05100	AT2G32510	2	0.26
A02N070	34	180	7.32E-011	AT1G06020	AT2G31390	3	0.08
A02N071	34	180	7.32E-011	AT1G06030	AT2G31390	3	0.06
A02N083	34	180	7.32E-011	AT1G06390	AT2G30980	2	0.06
A02N091	34	180	7.32E-011	AT1G06700	AT2G30740	3	0.08
A02N092	34	180	7.32E-011	AT1G06700	AT2G30730	3	0.12
A02N110	34	180	7.32E-011	AT1G07150	AT2G30040	2	0.32
A02N139	34	180	7.32E-011	AT1G07560	AT2G28960	2	0.22
A02N140	34	180	7.32E-011	AT1G07570	AT2G28930	2	0.07
A02N149	34	180	7.32E-011	AT1G07870	AT2G28590	2	0.13
A03N018	34	180	7.32E-011	AT1G09440	AT1G56720	2	0.11
A03N024	34	180	7.32E-011	AT1G09600	AT1G57700	2	0.18
A03N074	34	180	7.32E-011	AT1G10940	AT1G60940	2	0.05
A03N096	34	180	7.32E-011	AT1G11350	AT1G61610	3	0.24
A04N003	34	180	7.32E-011	AT1G13640	AT2G03890	2	0.15
A04N030	34	180	7.32E-011	AT1G14370	AT2G02800	2	0.09
A05N039	34	180	7.32E-011	AT1G16110	AT1G79670	10	0.14
A05N040	34	180	7.32E-011	AT1G16120	AT1G79680	10	0.24
A05N041	34	180	7.32E-011	AT1G16120	AT1G79670	10	0.14
A05N042	34	180	7.32E-011	AT1G16130	AT1G79670	10	0.2
A05N044	34	180	7.32E-011	AT1G16150	AT1G79670	10	0.21
A05N045	34	180	7.32E-011	AT1G16160	AT1G79680	10	0.27
A05N051	34	180	7.32E-011	AT1G16260	AT1G79670	10	0.22
A05N067	34	180	7.32E-011	AT1G16440	AT1G79250	2	0.12
A05N079	34	180	7.32E-011	AT1G16760	AT1G78940	2	0.09
A05N131	34	180	7.32E-011	AT1G17540	AT1G72760	2	0.27
A05N163	34	180	7.32E-011	AT1G18040	AT1G73690	2	0.14
A05N193	34	180	7.32E-011	AT1G18670	AT1G74330	2	0.16
A05N280	34	180	7.32E-011	AT1G20650	AT1G76370	2	0.13
A05N318	34	180	7.32E-011	AT1G21590	AT1G77280	2	0.25
A05N376	34	180	7.32E-011	AT1G22870	AT1G71410	2	0.17
A05N416	34	180	7.32E-011	AT1G23700	AT1G70430	2	0.14
A05N482	34	180	7.32E-011	AT1G26970	AT1G69790	2	0.1
A06N022	34	180	7.32E-011	AT1G29230	AT2G34180	2	0.18
A06N067	34	180	7.32E-011	AT1G31420	AT2G35620	2	0.18
A07N021	34	180	7.32E-011	AT1G33260	AT4G10390	2	0.12
A07N029	34	180	7.32E-011	AT1G33770	AT4G10010	2	0.17
A08N008	34	180	7.32E-011	AT1G48210	AT3G17410	3	0.15
A08N009	34	180	7.32E-011	AT1G48220	AT3G17410	3	0.26
A08N012	34	180	7.32E-011	AT1G48260	AT3G17510	2	0.14
A08N020	34	180	7.32E-011	AT1G48490	AT3G17850	2	0.25
A08N060	34	180	7.32E-011	AT1G49730	AT3G19300	2	0.23
A08N102	34	180	7.32E-011	AT1G51170	AT3G20830	2	0.2
A08N122	34	180	7.32E-011	AT1G51800	AT3G21340	12	0.12
A08N123	34	180	7.32E-011	AT1G51805	AT3G21340	12	0.23
A08N124	34	180	7.32E-011	AT1G51810	AT3G21340	12	0.17
A08N125	34	180	7.32E-011	AT1G51820	AT3G21340	12	0.15
A08N126	34	180	7.32E-011	AT1G51830	AT3G21340	12	0.12
A08N128	34	180	7.32E-011	AT1G51850	AT3G21340	12	0.13
A08N129	34	180	7.32E-011	AT1G51860	AT3G21340	12	0.13
A08N130	34	180	7.32E-011	AT1G51870	AT3G21340	12	0.12
A08N131	34	180	7.32E-011	AT1G51880	AT3G21340	12	0.17
A08N132	34	180	7.32E-011	AT1G51890	AT3G21340	12	0.1
A08N158	34	180	7.32E-011	AT1G52540	AT3G15890	2	0.14
A08N179	34	180	7.32E-011	AT1G53165	AT3G15220	3	0.15
A08N192	34	180	7.32E-011	AT1G53430	AT3G14840	4	0.35
A08N193	34	180	7.32E-011	AT1G53440	AT3G14840	4	0.51
A08N244	34	180	7.32E-011	AT1G55200	AT3G13690	2	0.13
A08N260	34	180	7.32E-011	AT1G55610	AT3G13380	2	0.13
A08N277	34	180	7.32E-011	AT1G56190	AT3G12780	2	0.14
A09N006	34	180	7.32E-011	AT1G63500	AT5G41260	2	0.13
A09N021	34	180	7.32E-011	AT1G64210	AT5G41680	2	0.15
A09N036	34	180	7.32E-011	AT1G64630	AT5G41990	2	0.22
A10N044	34	180	7.32E-011	AT2G16750	AT4G35030	2	0.24
A10N053	34	180	7.32E-011	AT2G17090	AT4G35230	4	0.25
A10N057	34	180	7.32E-011	AT2G17160	AT4G35230	4	0.48
A10N058	34	180	7.32E-011	AT2G17170	AT4G35230	4	0.19
A10N070	34	180	7.32E-011	AT2G17530	AT4G35500	2	0.11
A10N141	34	180	7.32E-011	AT2G19190	AT4G29990	4	0.24
A10N142	34	180	7.32E-011	AT2G19210	AT4G29990	4	0.22
A10N143	34	180	7.32E-011	AT2G19230	AT4G29990	4	0.22
A10N227	34	180	7.32E-011	AT2G21480	AT4G39110	2	0.09
A10N313	34	180	7.32E-011	AT2G23950	AT4G30520	2	0.11
A10N343	34	180	7.32E-011	AT2G24370	AT4G31230	3	0.13
A10N376	34	180	7.32E-011	AT2G25220	AT4G32000	2	0.15
A11N016	34	180	7.32E-011	AT2G36350	AT3G52890	2	0.17
A11N052	34	180	7.32E-011	AT2G37710	AT3G53810	2	0.13
A11N056	34	180	7.32E-011	AT2G37840	AT3G53930	3	0.24
A11N098	34	180	7.32E-011	AT2G39660	AT3G55450	2	0.11
A11N115	34	180	7.32E-011	AT2G40270	AT3G56050	2	0.24
A11N138	34	180	7.32E-011	AT2G40850	AT3G56600	2	0.2
A11N210	34	180	7.32E-011	AT2G42640	AT3G58640	3	0.49
A11N221	34	180	7.32E-011	AT2G42960	AT3G59110	2	0.15
A11N230	34	180	7.32E-011	AT2G43230	AT3G59350	2	0.09
A11N241	34	180	7.32E-011	AT2G43690	AT3G59700	6	0.17
A11N242	34	180	7.32E-011	AT2G43700	AT3G59750	6	0.2
A11N243	34	180	7.32E-011	AT2G43700	AT3G59700	6	0.14
A11N244	34	180	7.32E-011	AT2G43700	AT3G59730	6	0.18
A11N245	34	180	7.32E-011	AT2G43700	AT3G59740	6	0.19
A11N359	34	180	7.32E-011	AT2G47060	AT3G62220	2	0.09
A12N015	34	180	7.32E-011	AT3G01300	AT5G15080	2	0.09
A12N040	34	180	7.32E-011	AT3G02020	AT5G14060	2	0.18
A12N079	34	180	7.32E-011	AT3G02810	AT5G16500	2	0.15
A12N134	34	180	7.32E-011	AT3G03940	AT5G18190	3	0.09
A12N151	34	180	7.32E-011	AT3G04690	AT5G28680	2	0.07
A12N155	34	180	7.32E-011	AT3G04810	AT5G28290	2	0.14
A14N004	34	180	7.32E-011	AT3G08870	AT5G01560	4	0.22
A14N005	34	180	7.32E-011	AT3G08870	AT5G01540	4	0.29
A14N006	34	180	7.32E-011	AT3G08870	AT5G01550	4	0.23
A14N023	34	180	7.32E-011	AT3G09240	AT5G01060	2	0.16
A14N051	34	180	7.32E-011	AT3G09830	AT5G03320	2	0.13
A14N079	34	180	7.32E-011	AT3G10540	AT5G04510	2	0.07
A15N045	34	180	7.32E-011	AT3G22750	AT4G14780	2	0.09
A15N055	34	180	7.32E-011	AT3G23000	AT4G14580	2	0.17
A15N067	34	180	7.32E-011	AT3G23310	AT4G14350	2	0.09
A15N068	34	180	7.32E-011	AT3G23340	AT4G14340	2	0.18
A15N097	34	180	7.32E-011	AT3G24790	AT4G13190	2	0.16
A15N102	34	180	7.32E-011	AT3G25250	AT4G13000	2	0.19
A16N073	34	180	7.32E-011	AT3G29160	AT5G39440	2	0.14
A17N039	34	180	7.32E-011	AT3G44850	AT5G22840	2	0.12
A18N006	34	180	7.32E-011	AT3G45240	AT5G60550	2	0.16
A18N010	34	180	7.32E-011	AT3G45330	AT5G60320	8	0.17
A18N011	34	180	7.32E-011	AT3G45390	AT5G60320	8	0.23
A18N012	34	180	7.32E-011	AT3G45410	AT5G60320	8	0.19
A18N013	34	180	7.32E-011	AT3G45420	AT5G60320	8	0.24
A18N014	34	180	7.32E-011	AT3G45430	AT5G60310	3	0.39
A18N015	34	180	7.32E-011	AT3G45430	AT5G60300	3	0.26
A18N016	34	180	7.32E-011	AT3G45440	AT5G60320	8	0.21
A18N017	34	180	7.32E-011	AT3G45440	AT5G60270	8	0.21
A18N018	34	180	7.32E-011	AT3G45440	AT5G60280	8	0.19
A18N048	34	180	7.32E-011	AT3G46290	AT5G59700	2	0.16
A18N049	34	180	7.32E-011	AT3G46330	AT5G59650	9	0.2
A18N050	34	180	7.32E-011	AT3G46340	AT5G59650	9	0.15
A18N051	34	180	7.32E-011	AT3G46340	AT5G59660	9	0.2
A18N052	34	180	7.32E-011	AT3G46340	AT5G59670	9	0.17
A18N053	34	180	7.32E-011	AT3G46340	AT5G59680	9	0.21
A18N054	34	180	7.32E-011	AT3G46350	AT5G59680	9	0.27
A18N055	34	180	7.32E-011	AT3G46370	AT5G59650	9	0.22
A18N056	34	180	7.32E-011	AT3G46400	AT5G59680	9	0.3
A18N072	34	180	7.32E-011	AT3G46760	AT5G59270	2	0.2
A19N022	34	180	7.32E-011	AT3G50000	AT5G67380	2	0.07
A19N036	34	180	7.32E-011	AT3G50310	AT5G67080	2	0.16
A20N015	34	180	7.32E-011	AT4G04700	AT4G21940	5	0.26
A20N036	34	180	7.32E-011	AT4G05200	AT4G21410	3	0.21
A20N037	34	180	7.32E-011	AT4G05200	AT4G21230	3	0.29
A20N044	34	180	7.32E-011	AT4G10730	AT4G24100	2	0.19
A20N069	34	180	7.32E-011	AT4G11460	AT4G23320	8	0.16
A20N070	34	180	7.32E-011	AT4G11460	AT4G23240	8	0.13
A20N071	34	180	7.32E-011	AT4G11460	AT4G23250	8	0.3
A20N072	34	180	7.32E-011	AT4G11460	AT4G23260	8	0.23
A20N073	34	180	7.32E-011	AT4G11460	AT4G23290	8	0.22
A20N075	34	180	7.32E-011	AT4G11480	AT4G23250	8	0.23
A20N076	34	180	7.32E-011	AT4G11490	AT4G23200	7	0.3
A20N077	34	180	7.32E-011	AT4G11530	AT4G23300	7	0.25
A20N078	34	180	7.32E-011	AT4G11530	AT4G23190	7	0.16
A20N079	34	180	7.32E-011	AT4G11530	AT4G23200	7	0.16
A20N080	34	180	7.32E-011	AT4G11530	AT4G23210	7	0.13
A20N081	34	180	7.32E-011	AT4G11530	AT4G23220	7	0.21
A21N028	34	180	7.32E-011	AT4G17660	AT5G47070	2	0.17
A21N069	34	180	7.32E-011	AT4G18700	AT5G45810	2	0.03
A21N090	34	180	7.32E-011	AT4G19110	AT5G45430	2	0.16
A22N024	34	180	7.32E-011	AT4G25160	AT5G51270	2	0.29
A22N031	34	180	7.32E-011	AT4G25390	AT5G51770	2	0.18
A22N092	34	180	7.32E-011	AT4G26540	AT5G56040	2	0.16
A22N099	34	180	7.32E-011	AT4G26610	AT5G55910	2	0.04
A22N117	34	180	7.32E-011	AT4G26890	AT5G55090	2	0.33
A23N003	34	180	7.32E-011	AT5G08590	AT5G63650	2	0.07
A23N058	34	180	7.32E-011	AT5G10270	AT5G64960	2	0.05
A23N060	34	180	7.32E-011	AT5G10290	AT5G65240	2	0.13
A23N071	34	180	7.32E-011	AT5G10520	AT5G65530	2	0.12
A23N072	34	180	7.32E-011	AT5G10530	AT5G65600	2	0.28
A24N013	34	180	7.32E-011	AT5G10930	AT5G25110	2	0.12
A24N024	34	180	7.32E-011	AT5G11410	AT5G25440	2	0.28
A24N036	34	180	7.32E-011	AT5G12000	AT5G26150	2	0.12
A25N017	34	180	7.32E-011	AT1G66460	AT5G37790	2	0.13
A25N038	34	180	7.32E-011	AT1G66910	AT5G38280	5	0.21
A25N039	34	180	7.32E-011	AT1G66910	AT5G38260	5	0.32
A25N040	34	180	7.32E-011	AT1G66920	AT5G38250	3	0.24
A25N041	34	180	7.32E-011	AT1G66920	AT5G38240	3	0.2
A25N042	34	180	7.32E-011	AT1G66930	AT5G38260	5	0.21
A25N044	34	180	7.32E-011	AT1G67000	AT5G38260	5	0.25
A26N001	34	180	7.32E-011	AT5G07070	AT5G58380	2	0.07
A26N004	34	180	7.32E-011	AT5G07140	AT5G58520	2	0.16
A26N007	34	180	7.32E-011	AT5G07180	AT5G62230	2	0.08
A26N031	34	180	7.32E-011	AT5G07620	AT5G61570	2	0.22
S01N001	34	180	7.32E-011	AT1G03740	AT5G44290	2	0.14
S01N012	34	180	7.32E-011	AT1G03930	AT5G44100	2	0.09
S01N038	34	180	7.32E-011	AT1G04440	AT5G43320	2	0.11
A05N203	35	22	5.84E-011	AT1G18890	AT1G74740	2	0.13
A05N291	35	22	5.84E-011	AT1G20930	AT1G76540	2	0.14
A07N053	35	22	5.84E-011	AT1G35670	AT4G09570	2	0.03
A08N096	35	22	5.84E-011	AT1G50700	AT3G20410	2	0.07
A08N202	35	22	5.84E-011	AT1G53700	AT3G14370	2	0.14
A10N061	35	22	5.84E-011	AT2G17290	AT4G35310	2	0.06
A10N091	35	22	5.84E-011	AT2G17890	AT4G36070	2	0.1
A10N396	35	22	5.84E-011	AT2G25880	AT4G32830	2	0.04
A11N177	35	22	5.84E-011	AT2G41860	AT3G57530	2	0.12
A11N291	35	22	5.84E-011	AT2G45080	AT3G60550	2	0.07
A12N199	35	22	5.84E-011	AT3G05840	AT5G26751	2	0.03
A14N088	35	22	5.84E-011	AT3G10660	AT5G04870	2	0.09
A19N024	35	22	5.84E-011	AT3G50070	AT5G67260	2	0.15
A20N016	35	22	5.84E-011	AT4G04710	AT4G21940	5	0.26
A20N017	35	22	5.84E-011	AT4G04720	AT4G21940	5	0.08
A20N018	35	22	5.84E-011	AT4G04740	AT4G21940	5	0.19
A21N102	35	22	5.84E-011	AT4G19560	AT5G45190	3	0.36
A21N103	35	22	5.84E-011	AT4G19600	AT5G45190	3	0.22
A25N036	35	22	5.84E-011	AT1G66880	AT5G38210	3	0.29
A26N024	35	22	5.84E-011	AT5G07450	AT5G61650	2	0.24
S07N005	35	22	5.84E-011	AT5G12180	AT5G19360	2	0.04
S07N009	35	22	5.84E-011	AT5G12480	AT5G19450	2	0.07
A03N031	36	21	6.27E-011	AT1G09840	AT1G57870	2	0.09
A05N052	36	21	6.27E-011	AT1G16270	AT1G79570	2	0.26
A05N165	36	21	6.27E-011	AT1G18160	AT1G73660	2	0.18
A05N175	36	21	6.27E-011	AT1G18350	AT1G73500	2	0.14
A08N044	36	21	6.27E-011	AT1G49160	AT3G18750	2	0.08
A08N116	36	21	6.27E-011	AT1G51660	AT3G21220	2	0.08
A09N029	36	21	6.27E-011	AT1G64300	AT5G41730	2	0.12
A10N079	36	21	6.27E-011	AT2G17700	AT4G35780	2	0.12
A10N342	36	21	6.27E-011	AT2G24360	AT4G31170	2	0.09
A11N249	36	21	6.27E-011	AT2G43850	AT3G59830	2	0.11
A12N158	36	21	6.27E-011	AT3G04910	AT5G28080	2	0.06
A13N002	36	21	6.27E-011	AT3G06620	AT5G49470	4	0.25
A13N003	36	21	6.27E-011	AT3G06630	AT5G49470	4	0.22
A13N004	36	21	6.27E-011	AT3G06640	AT5G49470	4	0.27
A16N029	36	21	6.27E-011	AT3G27560	AT5G40540	2	0.12
A18N081	36	21	6.27E-011	AT3G46930	AT5G58950	2	0.35
A19N040	36	21	6.27E-011	AT3G50500	AT5G66880	2	0.04
A19N045	36	21	6.27E-011	AT3G50720	AT5G66710	3	0.19
A19N046	36	21	6.27E-011	AT3G50730	AT5G66710	3	0.15
A20N074	36	21	6.27E-011	AT4G11470	AT4G23250	8	0.2
S02N038	36	21	6.27E-011	AT1G13350	AT3G25840	2	0.29
A01N047	37	20	0	AT1G02520	AT4G01830	4	0.11
A01N048	37	20	0	AT1G02520	AT4G01820	4	0.1
A01N049	37	20	0	AT1G02530	AT4G01820	4	0.13
A05N080	37	20	0	AT1G16780	AT1G78920	2	0.09
A06N042	37	20	0	AT1G30400	AT2G34660	4	0.15
A06N043	37	20	0	AT1G30410	AT2G34660	4	0.12
A06N044	37	20	0	AT1G30420	AT2G34660	4	0.13
A08N107	37	20	0	AT1G51460	AT3G21090	4	0.18
A08N108	37	20	0	AT1G51500	AT3G21090	4	0.09
A11N039	37	20	0	AT2G37280	AT3G53480	2	0.17
A11N041	37	20	0	AT2G37360	AT3G53510	2	0.14
A11N082	37	20	0	AT2G39350	AT3G55130	5	0.15
A11N083	37	20	0	AT2G39350	AT3G55090	5	0.08
A11N084	37	20	0	AT2G39350	AT3G55100	5	0.14
A11N085	37	20	0	AT2G39350	AT3G55110	5	0.1
A11N096	37	20	0	AT2G39480	AT3G55320	2	0.08
A11N354	37	20	0	AT2G47000	AT3G62150	2	0.1
A11N381	37	20	0	AT2G47800	AT3G62700	2	0.1
A21N050	37	20	0	AT4G18050	AT5G46540	2	0.13
A22N054	37	20	0	AT4G25750	AT5G52860	2	0.15
A01N004	38	32	0.01	AT1G01050	AT4G01480	2	0.12
A01N064	38	32	0.01	AT1G02890	AT4G02480	3	0.19
A02N136	38	32	0.01	AT1G07510	AT2G29080	2	0.09
A05N178	38	32	0.01	AT1G18410	AT1G73860	2	0.18
A05N247	38	32	0.01	AT1G19910	AT1G75630	2	0.01
A05N320	38	32	0.01	AT1G21690	AT1G77470	2	0.16
A08N076	38	32	0.01	AT1G50140	AT3G19740	2	0.08
A08N083	38	32	0.01	AT1G50360	AT3G19960	2	0.14
A08N149	38	32	0.01	AT1G52250	AT3G16120	2	0.13
A09N010	38	32	0.01	AT1G63640	AT5G41310	2	0.17
A10N036	38	32	0.01	AT2G16510	AT4G34720	2	0.01
A10N107	38	32	0.01	AT2G18330	AT4G36580	2	0.07
A10N176	38	32	0.01	AT2G20140	AT4G29040	2	0.02
A10N184	38	32	0.01	AT2G20290	AT4G28710	2	0.32
A10N219	38	32	0.01	AT2G21300	AT4G38950	2	0.16
A10N224	38	32	0.01	AT2G21380	AT4G39050	2	0.13
A10N225	38	32	0.01	AT2G21410	AT4G39080	2	0.1
A10N391	38	32	0.01	AT2G25610	AT4G32530	2	0.01
A12N092	38	32	0.01	AT3G03060	AT5G16930	2	0.13
A14N052	38	32	0.01	AT3G09840	AT5G03340	2	0.02
A14N141	38	32	0.01	AT3G12020	AT5G06670	2	0.2
A15N073	38	32	0.01	AT3G23670	AT4G14150	2	0.24
A16N051	38	32	0.01	AT3G28510	AT5G40010	6	0.19
A18N083	38	32	0.01	AT3G47060	AT5G58870	2	0.15
A19N059	38	32	0.01	AT3G51150	AT5G66310	2	0.33
A20N035	38	32	0.01	AT4G05190	AT4G21270	2	0.13
A22N141	38	32	0.01	AT4G27370	AT5G54280	2	0.21
A22N151	38	32	0.01	AT4G27680	AT5G53540	2	0.12
A23N069	38	32	0.01	AT5G10470	AT5G65460	2	0.18
S01N024	38	32	0.01	AT1G04160	AT5G43900	2	0.12
S03N028	38	32	0.01	AT3G06400	AT5G18620	2	0.05
S06N013	38	32	0.01	AT3G47950	AT5G62670	2	0.04
A02N045	39	31	8.02E-011	AT1G05470	AT2G32010	2	0.05
A04N022	39	31	8.02E-011	AT1G14230	AT2G02970	4	0.3
A04N023	39	31	8.02E-011	AT1G14240	AT2G02970	4	0.28
A04N024	39	31	8.02E-011	AT1G14250	AT2G02970	4	0.24
A04N054	39	31	8.02E-011	AT1G14860	AT2G01670	2	0.11
A05N008	39	31	8.02E-011	AT1G15490	AT1G80280	2	0.17
A05N122	39	31	8.02E-011	AT1G17430	AT1G72620	2	0.24
A05N174	39	31	8.02E-011	AT1G18300	AT1G73540	2	0.13
A05N176	39	31	8.02E-011	AT1G18360	AT1G73480	2	0.18
A05N466	39	31	8.02E-011	AT1G26360	AT1G69240	3	0.12
A06N012	39	31	8.02E-011	AT1G28960	AT2G33980	2	0.23
A07N035	39	31	8.02E-011	AT1G33990	AT4G09900	3	0.08
A09N037	39	31	8.02E-011	AT1G64670	AT5G41900	2	0.13
A10N109	39	31	8.02E-011	AT2G18360	AT4G36610	2	0.18
A10N152	39	31	8.02E-011	AT2G19570	AT4G29650	7	0.48
A10N153	39	31	8.02E-011	AT2G19570	AT4G29600	7	0.29
A10N154	39	31	8.02E-011	AT2G19570	AT4G29610	7	0.45
A10N155	39	31	8.02E-011	AT2G19570	AT4G29620	7	0.42
A10N156	39	31	8.02E-011	AT2G19570	AT4G29630	7	0.33
A10N157	39	31	8.02E-011	AT2G19570	AT4G29640	7	0.38
A10N296	39	31	8.02E-011	AT2G23550	AT4G37150	9	0.26
A10N299	39	31	8.02E-011	AT2G23570	AT4G37150	9	0.24
A12N170	39	31	8.02E-011	AT3G05120	AT5G27320	2	0.12
A15N081	39	31	8.02E-011	AT3G23810	AT4G13940	2	0.02
A17N023	39	31	8.02E-011	AT3G44300	AT5G22300	4	0.3
A17N024	39	31	8.02E-011	AT3G44310	AT5G22300	4	0.3
A17N025	39	31	8.02E-011	AT3G44320	AT5G22300	4	0.27
A17N038	39	31	8.02E-011	AT3G44750	AT5G22650	2	0.32
A22N061	39	31	8.02E-011	AT4G25840	AT5G57440	2	0.09
A25N035	39	31	8.02E-011	AT1G66860	AT5G38200	2	0.07
S02N004	39	31	8.02E-011	AT1G12880	AT3G26690	2	0.19
A01N040	40	49	7.83E-011	AT1G02360	AT4G01700	2	0.13
A01N044	40	49	7.83E-011	AT1G02460	AT4G01890	2	0.17
A01N058	40	49	7.83E-011	AT1G02800	AT4G02290	2	0.15
A03N040	40	49	7.83E-011	AT1G10050	AT1G58370	2	0.19
A03N059	40	49	7.83E-011	AT1G10640	AT1G60590	2	0.09
A03N126	40	49	7.83E-011	AT1G12240	AT1G62660	2	0.16
A05N103	40	49	7.83E-011	AT1G17150	AT1G78400	2	0.11
A05N248	40	49	7.83E-011	AT1G19940	AT1G75680	2	0.18
A05N368	40	49	7.83E-011	AT1G22650	AT1G72000	2	0.07
A05N377	40	49	7.83E-011	AT1G22880	AT1G71380	2	0.09
A05N397	40	49	7.83E-011	AT1G23210	AT1G70710	2	0.12
A05N409	40	49	7.83E-011	AT1G23460	AT1G70500	3	0.19
A05N419	40	49	7.83E-011	AT1G23760	AT1G70370	2	0.08
A05N434	40	49	7.83E-011	AT1G24320	AT1G67490	2	0.29
A07N050	40	49	7.83E-011	AT1G35580	AT4G09510	2	0.03
A08N238	40	49	7.83E-011	AT1G55120	AT3G13790	3	0.15
A08N239	40	49	7.83E-011	AT1G55120	AT3G13784	3	0.21
A10N008	40	49	7.83E-011	AT2G14690	AT4G33820	3	0.24
A10N009	40	49	7.83E-011	AT2G14690	AT4G33810	3	0.24
A10N028	40	49	7.83E-011	AT2G16230	AT4G34480	2	0.05
A10N043	40	49	7.83E-011	AT2G16730	AT4G35010	2	0.09
A10N198	40	49	7.83E-011	AT2G20680	AT4G28320	2	0.16
A11N011	40	49	7.83E-011	AT2G36190	AT3G52600	2	0.15
A11N097	40	49	7.83E-011	AT2G39640	AT3G55430	2	0.1
A11N176	40	49	7.83E-011	AT2G41850	AT3G57510	2	0.28
A11N250	40	49	7.83E-011	AT2G43860	AT3G59850	5	0.17
A11N251	40	49	7.83E-011	AT2G43870	AT3G59850	5	0.11
A11N252	40	49	7.83E-011	AT2G43880	AT3G59850	5	0.24
A11N253	40	49	7.83E-011	AT2G43890	AT3G59850	5	0.25
A11N271	40	49	7.83E-011	AT2G44450	AT3G60130	3	0.18
A11N272	40	49	7.83E-011	AT2G44460	AT3G60140	3	0.15
A11N273	40	49	7.83E-011	AT2G44470	AT3G60140	3	0.22
A11N274	40	49	7.83E-011	AT2G44480	AT3G60130	3	0.1
A11N275	40	49	7.83E-011	AT2G44490	AT3G60120	2	0.07
A12N137	40	49	7.83E-011	AT3G04010	AT5G18220	2	0.08
A13N032	40	49	7.83E-011	AT3G07820	AT5G48140	5	0.16
A13N033	40	49	7.83E-011	AT3G07830	AT5G48140	5	0.16
A13N034	40	49	7.83E-011	AT3G07840	AT5G48140	5	0.18
A13N035	40	49	7.83E-011	AT3G07850	AT5G48140	5	0.27
A15N077	40	49	7.83E-011	AT3G23770	AT4G14080	2	0.19
A19N016	40	49	7.83E-011	AT3G49880	AT5G67540	2	0.14
A22N001	40	49	7.83E-011	AT4G24260	AT5G49720	2	0.13
A22N074	40	49	7.83E-011	AT4G26140	AT5G56870	2	0.11
A22N112	40	49	7.83E-011	AT4G26830	AT5G55180	2	0.17
A23N027	40	49	7.83E-011	AT5G09700	AT5G64570	3	0.16
A23N030	40	49	7.83E-011	AT5G09730	AT5G64570	3	0.16
A26N041	40	49	7.83E-011	AT5G07830	AT5G61250	2	0.22
S02N025	40	49	7.83E-011	AT1G13130	AT3G26140	3	0.2
S02N026	40	49	7.83E-011	AT1G13130	AT3G26130	3	0.19
A01N084	41	25	6.62E-011	AT1G03445	AT4G03080	2	0.28
A02N111	41	25	6.62E-011	AT1G07160	AT2G30020	2	0.12
A02N129	41	25	6.62E-011	AT1G07430	AT2G29380	2	0.15
A02N141	41	25	6.62E-011	AT1G07630	AT2G28890	2	0.1
A02N165	41	25	6.62E-011	AT1G08420	AT2G27210	2	0.06
A03N052	41	25	6.62E-011	AT1G10430	AT1G59830	2	0.03
A04N007	41	25	6.62E-011	AT1G13900	AT2G03450	2	0.12
A05N048	41	25	6.62E-011	AT1G16220	AT1G79630	2	0.18
A05N133	41	25	6.62E-011	AT1G17550	AT1G72770	3	0.2
A05N347	41	25	6.62E-011	AT1G22280	AT1G78200	2	0.17
A08N006	41	25	6.62E-011	AT1G48040	AT3G17250	2	0.17
A08N084	41	25	6.62E-011	AT1G50370	AT3G19980	2	0.01
A10N196	41	25	6.62E-011	AT2G20630	AT4G28400	2	0.11
A10N367	41	25	6.62E-011	AT2G25070	AT4G31860	2	0.11
A11N205	41	25	6.62E-011	AT2G42500	AT3G58500	2	0.01
A12N187	41	25	6.62E-011	AT3G05580	AT5G27840	2	0.06
A12N190	41	25	6.62E-011	AT3G05640	AT5G27930	2	0.12
A14N031	41	25	6.62E-011	AT3G09400	AT5G02400	2	0.19
A18N073	41	25	6.62E-011	AT3G46820	AT5G59160	2	0.08
A19N065	41	25	6.62E-011	AT3G51370	AT5G66080	2	0.11
A20N085	41	25	6.62E-011	AT4G11800	AT4G23000	2	0.17
A22N071	41	25	6.62E-011	AT4G26080	AT5G57050	2	0.11
A22N108	41	25	6.62E-011	AT4G26720	AT5G55260	2	0.03
A22N157	41	25	6.62E-011	AT4G27800	AT5G53140	2	0.41
A24N005	41	25	6.62E-011	AT5G10740	AT5G24940	2	0.14
A01N031	42	61	7.39E-011	AT1G01710	AT4G00520	3	0
A01N059	42	61	7.39E-011	AT1G02810	AT4G02330	2	0.14
A02N058	42	61	7.39E-011	AT1G05800	AT2G31690	2	0.18
A02N075	42	61	7.39E-011	AT1G06130	AT2G31350	2	0.19
A02N082	42	61	7.39E-011	AT1G06250	AT2G31100	2	0.27
A02N097	42	61	7.39E-011	AT1G06800	AT2G30550	2	0.14
A02N105	42	61	7.39E-011	AT1G06990	AT2G30310	3	0.12
A02N106	42	61	7.39E-011	AT1G06990	AT2G30220	3	0.2
A03N016	42	61	7.39E-011	AT1G09390	AT1G56670	2	0.2
A03N020	42	61	7.39E-011	AT1G09550	AT1G57590	2	0.16
A05N180	42	61	7.39E-011	AT1G18460	AT1G73920	2	0.14
A05N258	42	61	7.39E-011	AT1G20130	AT1G75900	5	0.15
A07N004	42	61	7.39E-011	AT1G32850	AT4G10590	3	0.16
A07N005	42	61	7.39E-011	AT1G32850	AT4G10570	3	0.19
A08N164	42	61	7.39E-011	AT1G52700	AT3G15650	2	0.1
A08N205	42	61	7.39E-011	AT1G53830	AT3G14310	2	0.15
A08N206	42	61	7.39E-011	AT1G53840	AT3G14300	2	0.24
A08N216	42	61	7.39E-011	AT1G54000	AT3G14210	6	0.17
A08N217	42	61	7.39E-011	AT1G54010	AT3G14210	6	0.16
A08N218	42	61	7.39E-011	AT1G54020	AT3G14220	6	0.13
A08N219	42	61	7.39E-011	AT1G54020	AT3G14210	6	0.16
A08N220	42	61	7.39E-011	AT1G54030	AT3G14210	6	0.14
A10N132	42	61	7.39E-011	AT2G19010	AT4G30140	4	0.17
A10N133	42	61	7.39E-011	AT2G19050	AT4G30140	4	0.21
A10N134	42	61	7.39E-011	AT2G19060	AT4G30140	4	0.26
A10N160	42	61	7.39E-011	AT2G19690	AT4G29470	3	0.28
A10N161	42	61	7.39E-011	AT2G19690	AT4G29460	3	0.33
A10N297	42	61	7.39E-011	AT2G23560	AT4G37140	9	0.22
A10N298	42	61	7.39E-011	AT2G23560	AT4G37150	9	0.23
A10N300	42	61	7.39E-011	AT2G23580	AT4G37150	9	0.25
A10N301	42	61	7.39E-011	AT2G23590	AT4G37150	9	0.23
A10N302	42	61	7.39E-011	AT2G23600	AT4G37150	9	0.14
A10N303	42	61	7.39E-011	AT2G23620	AT4G37150	9	0.22
A10N356	42	61	7.39E-011	AT2G24640	AT4G31670	2	0.26
A10N401	42	61	7.39E-011	AT2G26450	AT4G33230	2	0.1
A11N225	42	61	7.39E-011	AT2G43050	AT3G59010	2	0.2
A11N299	42	61	7.39E-011	AT2G45220	AT3G60730	2	0.1
A11N350	42	61	7.39E-011	AT2G46930	AT3G62060	2	0.2
A11N355	42	61	7.39E-011	AT2G47030	AT3G62170	5	0.16
A11N356	42	61	7.39E-011	AT2G47040	AT3G62170	5	0.14
A12N144	42	61	7.39E-011	AT3G04290	AT5G18430	2	0.06
A12N189	42	61	7.39E-011	AT3G05610	AT5G27870	2	0.11
A13N012	42	61	7.39E-011	AT3G06830	AT5G49180	2	0.12
A14N056	42	61	7.39E-011	AT3G09930	AT5G03610	4	0.19
A14N057	42	61	7.39E-011	AT3G09930	AT5G03590	4	0.45
A14N058	42	61	7.39E-011	AT3G09930	AT5G03600	4	0.44
A14N090	42	61	7.39E-011	AT3G10710	AT5G04960	2	0.17
A14N091	42	61	7.39E-011	AT3G10720	AT5G04970	2	0.07
A14N092	42	61	7.39E-011	AT3G10720	AT5G04970	2	0.07
A21N011	42	61	7.39E-011	AT4G17470	AT5G47330	6	0.17
A21N012	42	61	7.39E-011	AT4G17480	AT5G47350	6	0.3
A21N013	42	61	7.39E-011	AT4G17480	AT5G47330	6	0.21
A21N014	42	61	7.39E-011	AT4G17480	AT5G47340	6	0.26
A21N015	42	61	7.39E-011	AT4G17483	AT5G47330	6	0.23
A21N077	42	61	7.39E-011	AT4G18970	AT5G45670	2	0.11
A21N095	42	61	7.39E-011	AT4G19410	AT5G45280	3	0.17
A21N096	42	61	7.39E-011	AT4G19420	AT5G45280	3	0.09
A23N032	42	61	7.39E-011	AT5G09760	AT5G64640	2	0.2
A26N021	42	61	7.39E-011	AT5G07410	AT5G61680	4	0.1
A26N022	42	61	7.39E-011	AT5G07420	AT5G61680	4	0.13
A26N023	42	61	7.39E-011	AT5G07430	AT5G61680	4	0.09
A03N057	43	21	0	AT1G10560	AT1G60190	2	0.29
A04N033	43	21	0	AT1G14400	AT2G02760	2	0.01
A05N259	43	21	0	AT1G20140	AT1G75950	2	0.13
A06N057	43	21	0	AT1G30820	AT2G34890	2	0.22
A08N018	43	21	0	AT1G48470	AT3G17820	2	0.13
A08N088	43	21	0	AT1G50490	AT3G20060	2	0.06
A08N173	43	21	0	AT1G53020	AT3G15355	2	0.29
A09N011	43	21	0	AT1G63800	AT5G41340	2	0.04
A09N023	43	21	0	AT1G64230	AT5G41700	2	0.03
A10N117	43	21	0	AT2G18600	AT4G36800	2	0.26
A10N285	43	21	0	AT2G23170	AT4G37390	2	0.09
A11N004	43	21	0	AT2G35930	AT3G52450	2	0.14
A11N285	43	21	0	AT2G44900	AT3G60350	2	0.14
A11N326	43	21	0	AT2G45920	AT3G61390	2	0.41
A11N327	43	21	0	AT2G45950	AT3G61415	2	0.3
A18N058	43	21	0	AT3G46460	AT5G59300	2	0.02
A19N025	43	21	0	AT3G50080	AT5G67250	2	0.12
A22N004	43	21	0	AT4G24390	AT5G49980	2	0.11
A22N135	43	21	0	AT4G27260	AT5G54510	2	0.07
A22N166	43	21	0	AT4G27960	AT5G53300	2	0.02
A23N056	43	21	0	AT5G10240	AT5G65010	2	0.07
A02N074	44	72	7.25E-011	AT1G06080	AT2G31360	2	0.11
A02N085	44	72	7.25E-011	AT1G06640	AT2G30830	4	0.22
A02N086	44	72	7.25E-011	AT1G06640	AT2G30840	4	0.21
A02N087	44	72	7.25E-011	AT1G06650	AT2G30840	4	0.23
A02N130	44	72	7.25E-011	AT1G07440	AT2G29300	6	0.15
A02N131	44	72	7.25E-011	AT1G07440	AT2G29310	6	0.16
A02N132	44	72	7.25E-011	AT1G07440	AT2G29320	6	0.14
A02N133	44	72	7.25E-011	AT1G07440	AT2G29330	6	0.15
A02N134	44	72	7.25E-011	AT1G07450	AT2G29330	6	0.13
A03N035	44	72	7.25E-011	AT1G09940	AT1G58290	2	0.1
A03N065	44	72	7.25E-011	AT1G10810	AT1G60680	6	0.16
A03N066	44	72	7.25E-011	AT1G10810	AT1G60690	6	0.12
A03N067	44	72	7.25E-011	AT1G10810	AT1G60710	6	0.15
A03N068	44	72	7.25E-011	AT1G10810	AT1G60730	6	0.15
A05N029	44	72	7.25E-011	AT1G15950	AT1G80820	2	0.08
A05N053	44	72	7.25E-011	AT1G16300	AT1G79530	2	0.14
A05N057	44	72	7.25E-011	AT1G16350	AT1G79470	2	0.11
A05N095	44	72	7.25E-011	AT1G17010	AT1G78550	3	0.21
A05N096	44	72	7.25E-011	AT1G17020	AT1G78550	3	0.25
A05N438	44	72	7.25E-011	AT1G24470	AT1G67730	2	0.36
A05N453	44	72	7.25E-011	AT1G25460	AT1G68540	2	0.08
A06N039	44	72	7.25E-011	AT1G30120	AT2G34590	2	0.05
A07N039	44	72	7.25E-011	AT1G34200	AT4G09670	2	0.11
A08N184	44	72	7.25E-011	AT1G53240	AT3G15020	2	0.09
A08N255	44	72	7.25E-011	AT1G55510	AT3G13450	2	0.08
A09N020	44	72	7.25E-011	AT1G64190	AT5G41670	2	0.07
A10N055	44	72	7.25E-011	AT2G17130	AT4G35260	2	0.09
A10N101	44	72	7.25E-011	AT2G18140	AT4G36430	3	0.14
A10N102	44	72	7.25E-011	AT2G18150	AT4G36430	3	0.09
A10N131	44	72	7.25E-011	AT2G18980	AT4G30170	2	0.11
A10N276	44	72	7.25E-011	AT2G22830	AT4G37760	2	0.12
A10N311	44	72	7.25E-011	AT2G23910	AT4G30470	2	0.1
A10N364	44	72	7.25E-011	AT2G24800	AT4G31760	2	0.18
A10N368	44	72	7.25E-011	AT2G25080	AT4G31870	2	0.17
A11N053	44	72	7.25E-011	AT2G37760	AT3G53880	4	0.11
A11N054	44	72	7.25E-011	AT2G37770	AT3G53880	4	0.28
A11N055	44	72	7.25E-011	AT2G37790	AT3G53880	4	0.18
A11N103	44	72	7.25E-011	AT2G39800	AT3G55610	2	0.11
A11N224	44	72	7.25E-011	AT2G43020	AT3G59050	2	0.09
A11N334	44	72	7.25E-011	AT2G46210	AT3G61580	2	0.17
A11N386	44	72	7.25E-011	AT2G48150	AT3G63080	2	0.11
A12N001	44	72	7.25E-011	AT3G01010	AT5G15490	2	0.03
A12N010	44	72	7.25E-011	AT3G01190	AT5G15180	2	0.18
A12N095	44	72	7.25E-011	AT3G03080	AT5G16970	6	0.16
A12N121	44	72	7.25E-011	AT3G03670	AT5G17820	2	0.24
A12N131	44	72	7.25E-011	AT3G03910	AT5G18170	2	0.07
A12N135	44	72	7.25E-011	AT3G03980	AT5G18210	3	0.2
A12N136	44	72	7.25E-011	AT3G04000	AT5G18210	3	0.16
A14N022	44	72	7.25E-011	AT3G09220	AT5G01050	2	0.17
A14N131	44	72	7.25E-011	AT3G11630	AT5G06290	2	0.07
A16N021	44	72	7.25E-011	AT3G27300	AT5G40760	2	0.09
A16N049	44	72	7.25E-011	AT3G28200	AT5G40150	2	0.11
A17N016	44	72	7.25E-011	AT3G43600	AT5G20960	2	0.16
A18N085	44	72	7.25E-011	AT3G47190	AT5G58660	2	0.35
A19N021	44	72	7.25E-011	AT3G49960	AT5G67400	2	0.13
A19N055	44	72	7.25E-011	AT3G50990	AT5G66390	2	0.22
A20N030	44	72	7.25E-011	AT4G05020	AT4G21490	2	0.13
A20N067	44	72	7.25E-011	AT4G11410	AT4G23430	3	0.06
A20N068	44	72	7.25E-011	AT4G11410	AT4G23420	3	0.13
A21N031	44	72	7.25E-011	AT4G17690	AT5G47000	2	0.09
A22N020	44	72	7.25E-011	AT4G25090	AT5G51060	2	0.18
A22N021	44	72	7.25E-011	AT4G25100	AT5G51100	2	0.19
A22N155	44	72	7.25E-011	AT4G27760	AT5G53100	3	0.19
A22N156	44	72	7.25E-011	AT4G27760	AT5G53090	3	0.2
A23N043	44	72	7.25E-011	AT5G10050	AT5G65205	2	0.15
S01N032	44	72	7.25E-011	AT1G04350	AT5G43450	4	0.27
S01N033	44	72	7.25E-011	AT1G04350	AT5G43440	4	0.26
S01N036	44	72	7.25E-011	AT1G04380	AT5G43440	4	0.17
S01N037	44	72	7.25E-011	AT1G04410	AT5G43330	2	0.06
S02N005	44	72	7.25E-011	AT1G12900	AT3G26650	2	0.08
S03N008	44	72	7.25E-011	AT3G06060	AT5G19200	2	0.22
S05N017	44	72	7.25E-011	AT5G08410	AT5G23440	2	0.38
A02N013	45	27	0	AT1G04610	AT2G33230	2	0.13
A03N117	45	27	0	AT1G12130	AT1G62540	6	0.18
A03N121	45	27	0	AT1G12160	AT1G62560	6	0.18
A03N122	45	27	0	AT1G12200	AT1G62620	4	0.14
A03N123	45	27	0	AT1G12200	AT1G62580	4	0.18
A03N124	45	27	0	AT1G12200	AT1G62600	4	0.15
A05N011	45	27	0	AT1G15550	AT1G80340	3	0.14
A05N012	45	27	0	AT1G15550	AT1G80330	3	0.21
A06N038	45	27	0	AT1G30040	AT2G34555	2	0.22
A08N030	45	27	0	AT1G48700	AT3G18210	3	0.59
A08N031	45	27	0	AT1G48740	AT3G18210	3	0.57
A08N248	45	27	0	AT1G55290	AT3G13610	2	0.12
A10N080	45	27	0	AT2G17720	AT4G35820	3	0.14
A10N081	45	27	0	AT2G17720	AT4G35810	3	0.2
A11N284	45	27	0	AT2G44800	AT3G60290	2	0.18
A12N068	45	27	0	AT3G02610	AT5G16230	3	0.13
A12N069	45	27	0	AT3G02620	AT5G16230	3	0.15
A12N070	45	27	0	AT3G02630	AT5G16240	2	0.1
A14N105	45	27	0	AT3G11170	AT5G05580	2	0.17
A22N034	45	27	0	AT4G25420	AT5G51810	2	0.19
A22N052	45	27	0	AT4G25700	AT5G52570	2	0.23
A23N006	45	27	0	AT5G08640	AT5G63600	4	0.23
A23N007	45	27	0	AT5G08640	AT5G63580	4	0.14
A23N008	45	27	0	AT5G08640	AT5G63590	4	0.12
A26N039	45	27	0	AT5G07800	AT5G61290	2	0.2
S01N025	45	27	0	AT1G04180	AT5G43890	2	0.09
S03N018	45	27	0	AT3G06300	AT5G18900	2	0.15
A02N113	46	22	0.19	AT1G07180	AT2G29990	2	0.1
A05N233	46	22	0.19	AT1G19550	AT1G75270	3	0.11
A07N001	46	22	0.19	AT1G32760	AT4G10630	2	0.26
A10N032	46	22	0.19	AT2G16370	AT4G34570	2	0.07
A10N067	46	22	0.19	AT2G17420	AT4G35460	2	0.11
A10N149	46	22	0.19	AT2G19500	AT4G29740	2	0.29
A10N201	46	22	0.19	AT2G20800	AT4G28220	2	0.18
A11N162	46	22	0.19	AT2G41330	AT3G57070	2	0.22
A14N059	46	22	0.19	AT3G09940	AT5G03630	2	0.2
A16N024	46	22	0.19	AT3G27380	AT5G40650	2	0.03
A18N029	46	22	0.19	AT3G45810	AT5G60010	2	0.1
A20N011	46	22	0.19	AT4G04610	AT4G21990	2	0.05
A20N020	46	22	0.19	AT4G04800	AT4G21830	7	0.23
A20N021	46	22	0.19	AT4G04810	AT4G21830	7	0.15
A20N022	46	22	0.19	AT4G04830	AT4G21840	7	0.17
A20N023	46	22	0.19	AT4G04830	AT4G21830	7	0.23
A20N024	46	22	0.19	AT4G04840	AT4G21850	7	0.13
A20N025	46	22	0.19	AT4G04840	AT4G21830	7	0.14
A24N030	46	22	0.19	AT5G11670	AT5G25880	2	0.07
A26N025	46	22	0.19	AT5G07460	AT5G61640	3	0.23
A26N026	46	22	0.19	AT5G07470	AT5G61640	3	0.12
S03N019	46	22	0.19	AT3G06310	AT5G18800	2	0.07
A01N078	47	53	8.74E-011	AT1G03210	AT4G02860	3	0.26
A01N079	47	53	8.74E-011	AT1G03210	AT4G02850	3	0.21
A02N024	47	53	8.74E-011	AT1G05000	AT2G32960	2	0.12
A02N031	47	53	8.74E-011	AT1G05180	AT2G32410	2	0.18
A05N132	47	53	8.74E-011	AT1G17545	AT1G72770	3	0.37
A05N158	47	53	8.74E-011	AT1G17890	AT1G73250	2	0.07
A05N228	47	53	8.74E-011	AT1G19480	AT1G75230	2	0.15
A05N230	47	53	8.74E-011	AT1G19540	AT1G75300	4	0.18
A05N232	47	53	8.74E-011	AT1G19540	AT1G75290	4	0.16
A05N315	47	53	8.74E-011	AT1G21440	AT1G77060	2	0.13
A05N316	47	53	8.74E-011	AT1G21530	AT1G77240	3	0.09
A05N317	47	53	8.74E-011	AT1G21540	AT1G77240	3	0.12
A05N339	47	53	8.74E-011	AT1G22170	AT1G78050	2	0.17
A06N048	47	53	8.74E-011	AT1G30620	AT2G34850	2	0.05
A07N028	47	53	8.74E-011	AT1G33700	AT4G10060	2	0.14
A08N074	47	53	8.74E-011	AT1G50090	AT3G19710	3	0.19
A08N075	47	53	8.74E-011	AT1G50110	AT3G19710	3	0.19
A08N144	47	53	8.74E-011	AT1G52160	AT3G16260	2	0.19
A08N196	47	53	8.74E-011	AT1G53500	AT3G14790	2	0.06
A08N226	47	53	8.74E-011	AT1G54130	AT3G14050	2	0.09
A09N004	47	53	8.74E-011	AT1G63450	AT5G41250	3	0.22
A09N019	47	53	8.74E-011	AT1G64185	AT5G41650	2	0.2
A10N182	47	53	8.74E-011	AT2G20260	AT4G28750	2	0.29
A10N314	47	53	8.74E-011	AT2G23960	AT4G30530	5	0.23
A10N315	47	53	8.74E-011	AT2G23970	AT4G30550	5	0.08
A10N316	47	53	8.74E-011	AT2G23970	AT4G30530	5	0.12
A10N317	47	53	8.74E-011	AT2G23970	AT4G30540	5	0.14
A11N088	47	53	8.74E-011	AT2G39400	AT3G55180	5	0.16
A11N089	47	53	8.74E-011	AT2G39410	AT3G55180	5	0.16
A11N090	47	53	8.74E-011	AT2G39410	AT3G55180	5	0.16
A11N091	47	53	8.74E-011	AT2G39420	AT3G55190	5	0.21
A11N092	47	53	8.74E-011	AT2G39420	AT3G55180	5	0.16
A11N374	47	53	8.74E-011	AT2G47630	AT3G62860	2	0.09
A12N176	47	53	8.74E-011	AT3G05190	AT5G27410	2	0.1
A14N044	47	53	8.74E-011	AT3G09690	AT5G02970	2	0.2
A15N006	47	53	8.74E-011	AT3G16700	AT4G15940	2	0.12
A15N078	47	53	8.74E-011	AT3G23790	AT4G14070	2	0.21
A15N093	47	53	8.74E-011	AT3G24360	AT4G13360	2	0.23
A16N001	47	53	8.74E-011	AT3G26840	AT5G41130	3	0.33
A16N002	47	53	8.74E-011	AT3G26840	AT5G41120	3	0.33
A19N053	47	53	8.74E-011	AT3G50920	AT5G66450	2	0.29
A20N051	47	53	8.74E-011	AT4G11030	AT4G23850	2	0.13
A21N129	47	53	8.74E-011	AT4G20460	AT5G44480	2	0.09
A22N014	47	53	8.74E-011	AT4G24940	AT5G50680	3	0.17
A22N015	47	53	8.74E-011	AT4G24940	AT5G50580	3	0.17
A24N018	47	53	8.74E-011	AT5G11130	AT5G25310	3	0.14
[truncated: 31 more rows]
